# Supplementary material for: A flexible high-throughput cultivation protocol to assess the response of individuals’ gut microbiota to diet-, drug-, and host-related factors
Source: ISME Commun. 2024 Mar 12;4(1):ycae035. doi: 10.1093/ismeco/ycae035 (PMC10982853; doi:10.1093/ismeco/ycae035)
Supplement: Supplementary_file_2_Zund_et_al_ycae035 [file supplementary_file_2_zund_et_al_ycae035.xlsx]

## Sheet: Legend
Supplementary file 2: Raw data related to Figure 3D
Values correspond to the taxonomic relative abundance (column "abundance") at the ASV level (column "ASV"). Additional taxonomic classifications are provided.
Information about the donor, carbon source (column "condition), sample type is included

## Sheet: rel_abundance_C-source optimizi
ASV	Abundance	donor_name	condition	sample_type	Kingdom	Phylum	Class	Order	Family	Genus	Species	Strain
ASV001	0.582807	JHB	Glc	culture	Bacteria	Firmicutes	Clostridia	Lachnospirales	Lachnospiraceae	Anaerostipes	Anaerostipes hadrus	Anaerostipes hadrus ASV001
ASV002	0.555836	KPJ	Glc	culture	Bacteria	Proteobacteria	Gammaproteobacteria	Enterobacterales	Enterobacteriaceae	Escherichia-Shigella	Escherichia-Shigella Genus	unknown Escherichia-Shigella (Genus) ASV002
ASV026	0.541509	WPL	H2O	culture	Bacteria	Proteobacteria	Gammaproteobacteria	Enterobacterales	Enterobacteriaceae	Enterobacteriaceae Family	Enterobacteriaceae Family	unknown Enterobacteriaceae (Family) ASV026
ASV001	0.394016	WPL	GMM like	culture	Bacteria	Firmicutes	Clostridia	Lachnospirales	Lachnospiraceae	Anaerostipes	Anaerostipes hadrus	Anaerostipes hadrus ASV001
ASV002	0.350611	KPJ	H2O	culture	Bacteria	Proteobacteria	Gammaproteobacteria	Enterobacterales	Enterobacteriaceae	Escherichia-Shigella	Escherichia-Shigella Genus	unknown Escherichia-Shigella (Genus) ASV002
ASV002	0.34724	BFW	H2O	culture	Bacteria	Proteobacteria	Gammaproteobacteria	Enterobacterales	Enterobacteriaceae	Escherichia-Shigella	Escherichia-Shigella Genus	unknown Escherichia-Shigella (Genus) ASV002
ASV002	0.344711	SUT	H2O	culture	Bacteria	Proteobacteria	Gammaproteobacteria	Enterobacterales	Enterobacteriaceae	Escherichia-Shigella	Escherichia-Shigella Genus	unknown Escherichia-Shigella (Genus) ASV002
ASV001	0.332069	WPL	BHI like	culture	Bacteria	Firmicutes	Clostridia	Lachnospirales	Lachnospiraceae	Anaerostipes	Anaerostipes hadrus	Anaerostipes hadrus ASV001
ASV001	0.331226	SUT	Glc	culture	Bacteria	Firmicutes	Clostridia	Lachnospirales	Lachnospiraceae	Anaerostipes	Anaerostipes hadrus	Anaerostipes hadrus ASV001
ASV001	0.326591	TLM	Glc	culture	Bacteria	Firmicutes	Clostridia	Lachnospirales	Lachnospiraceae	Anaerostipes	Anaerostipes hadrus	Anaerostipes hadrus ASV001
ASV005	0.313106	WPL	3C	culture	Bacteria	Bacteroidota	Bacteroidia	Bacteroidales	Bacteroidaceae	Bacteroides	Bacteroides vulgatus	Bacteroides vulgatus ASV005
ASV002	0.311842	GCB	H2O	culture	Bacteria	Proteobacteria	Gammaproteobacteria	Enterobacterales	Enterobacteriaceae	Escherichia-Shigella	Escherichia-Shigella Genus	unknown Escherichia-Shigella (Genus) ASV002
ASV143	0.278972	JHB	feces	feces	Bacteria	Bacteroidota	Bacteroidia	Bacteroidales	Prevotellaceae	Prevotellaceae NK3B31 group	Prevotellaceae NK3B31 group Genus	unknown Prevotellaceae NK3B31 group (Genus) ASV143
ASV005	0.264644	KPJ	3C	culture	Bacteria	Bacteroidota	Bacteroidia	Bacteroidales	Bacteroidaceae	Bacteroides	Bacteroides vulgatus	Bacteroides vulgatus ASV005
ASV001	0.261694	JHB	3C	culture	Bacteria	Firmicutes	Clostridia	Lachnospirales	Lachnospiraceae	Anaerostipes	Anaerostipes hadrus	Anaerostipes hadrus ASV001
ASV004	0.257901	BFW	6C	culture	Bacteria	Bacteroidota	Bacteroidia	Bacteroidales	Prevotellaceae	Prevotella_9	Prevotella_9 copri	Prevotella_9 copri ASV004
ASV004	0.25158	BFW	6C+Muc	culture	Bacteria	Bacteroidota	Bacteroidia	Bacteroidales	Prevotellaceae	Prevotella_9	Prevotella_9 copri	Prevotella_9 copri ASV004
ASV001	0.241466	GCB	Glc	culture	Bacteria	Firmicutes	Clostridia	Lachnospirales	Lachnospiraceae	Anaerostipes	Anaerostipes hadrus	Anaerostipes hadrus ASV001
ASV002	0.238938	AXZ	H2O	culture	Bacteria	Proteobacteria	Gammaproteobacteria	Enterobacterales	Enterobacteriaceae	Escherichia-Shigella	Escherichia-Shigella Genus	unknown Escherichia-Shigella (Genus) ASV002
ASV026	0.227981	WPL	Glc	culture	Bacteria	Proteobacteria	Gammaproteobacteria	Enterobacterales	Enterobacteriaceae	Enterobacteriaceae Family	Enterobacteriaceae Family	unknown Enterobacteriaceae (Family) ASV026
ASV003	0.225874	KPJ	6C	culture	Bacteria	Firmicutes	Clostridia	Lachnospirales	Lachnospiraceae	Blautia	Blautia Genus	unknown Blautia (Genus) ASV003
ASV001	0.22461	JHB	3C+Muc	culture	Bacteria	Firmicutes	Clostridia	Lachnospirales	Lachnospiraceae	Anaerostipes	Anaerostipes hadrus	Anaerostipes hadrus ASV001
ASV002	0.223767	KPJ	3C	culture	Bacteria	Proteobacteria	Gammaproteobacteria	Enterobacterales	Enterobacteriaceae	Escherichia-Shigella	Escherichia-Shigella Genus	unknown Escherichia-Shigella (Genus) ASV002
ASV006	0.219975	TLM	6C	culture	Bacteria	Firmicutes	Clostridia	Lachnospirales	Lachnospiraceae	[Ruminococcus] torques group	[Ruminococcus] torques group Genus	unknown [Ruminococcus] torques group (Genus) ASV006
ASV006	0.217025	TLM	6C+Muc	culture	Bacteria	Firmicutes	Clostridia	Lachnospirales	Lachnospiraceae	[Ruminococcus] torques group	[Ruminococcus] torques group Genus	unknown [Ruminococcus] torques group (Genus) ASV006
ASV004	0.215339	BFW	3C+Muc	culture	Bacteria	Bacteroidota	Bacteroidia	Bacteroidales	Prevotellaceae	Prevotella_9	Prevotella_9 copri	Prevotella_9 copri ASV004
ASV001	0.214918	JHB	BHI like	culture	Bacteria	Firmicutes	Clostridia	Lachnospirales	Lachnospiraceae	Anaerostipes	Anaerostipes hadrus	Anaerostipes hadrus ASV001
ASV001	0.213654	WPL	Glc	culture	Bacteria	Firmicutes	Clostridia	Lachnospirales	Lachnospiraceae	Anaerostipes	Anaerostipes hadrus	Anaerostipes hadrus ASV001
ASV001	0.213232	JHB	GMM like	culture	Bacteria	Firmicutes	Clostridia	Lachnospirales	Lachnospiraceae	Anaerostipes	Anaerostipes hadrus	Anaerostipes hadrus ASV001
ASV005	0.212389	KPJ	Glc	culture	Bacteria	Bacteroidota	Bacteroidia	Bacteroidales	Bacteroidaceae	Bacteroides	Bacteroides vulgatus	Bacteroides vulgatus ASV005
ASV008	0.20944	SUT	Glc	culture	Bacteria	Firmicutes	Clostridia	Lachnospirales	Lachnospiraceae	Anaerostipes	Anaerostipes hadrus	Anaerostipes hadrus ASV008
ASV001	0.206068	WPL	3C+Muc	culture	Bacteria	Firmicutes	Clostridia	Lachnospirales	Lachnospiraceae	Anaerostipes	Anaerostipes hadrus	Anaerostipes hadrus ASV001
ASV004	0.200169	BFW	3C	culture	Bacteria	Bacteroidota	Bacteroidia	Bacteroidales	Prevotellaceae	Prevotella_9	Prevotella_9 copri	Prevotella_9 copri ASV004
ASV002	0.195112	TLM	H2O	culture	Bacteria	Proteobacteria	Gammaproteobacteria	Enterobacterales	Enterobacteriaceae	Escherichia-Shigella	Escherichia-Shigella Genus	unknown Escherichia-Shigella (Genus) ASV002
ASV003	0.193847	WPL	6C	culture	Bacteria	Firmicutes	Clostridia	Lachnospirales	Lachnospiraceae	Blautia	Blautia Genus	unknown Blautia (Genus) ASV003
ASV001	0.188791	JHB	6C	culture	Bacteria	Firmicutes	Clostridia	Lachnospirales	Lachnospiraceae	Anaerostipes	Anaerostipes hadrus	Anaerostipes hadrus ASV001
ASV004	0.186684	AXZ	3C+Muc	culture	Bacteria	Bacteroidota	Bacteroidia	Bacteroidales	Prevotellaceae	Prevotella_9	Prevotella_9 copri	Prevotella_9 copri ASV004
ASV006	0.184155	AXZ	BHI like	culture	Bacteria	Firmicutes	Clostridia	Lachnospirales	Lachnospiraceae	[Ruminococcus] torques group	[Ruminococcus] torques group Genus	unknown [Ruminococcus] torques group (Genus) ASV006
ASV001	0.17952	JHB	6C+Muc	culture	Bacteria	Firmicutes	Clostridia	Lachnospirales	Lachnospiraceae	Anaerostipes	Anaerostipes hadrus	Anaerostipes hadrus ASV001
ASV003	0.17952	KPJ	6C+Muc	culture	Bacteria	Firmicutes	Clostridia	Lachnospirales	Lachnospiraceae	Blautia	Blautia Genus	unknown Blautia (Genus) ASV003
ASV003	0.178677	SUT	GMM like	culture	Bacteria	Firmicutes	Clostridia	Lachnospirales	Lachnospiraceae	Blautia	Blautia Genus	unknown Blautia (Genus) ASV003
ASV002	0.177413	GCB	GMM like	culture	Bacteria	Proteobacteria	Gammaproteobacteria	Enterobacterales	Enterobacteriaceae	Escherichia-Shigella	Escherichia-Shigella Genus	unknown Escherichia-Shigella (Genus) ASV002
ASV004	0.177413	AXZ	6C	culture	Bacteria	Bacteroidota	Bacteroidia	Bacteroidales	Prevotellaceae	Prevotella_9	Prevotella_9 copri	Prevotella_9 copri ASV004
ASV008	0.177413	WPL	GMM like	culture	Bacteria	Firmicutes	Clostridia	Lachnospirales	Lachnospiraceae	Anaerostipes	Anaerostipes hadrus	Anaerostipes hadrus ASV008
ASV004	0.173198	AXZ	feces	feces	Bacteria	Bacteroidota	Bacteroidia	Bacteroidales	Prevotellaceae	Prevotella_9	Prevotella_9 copri	Prevotella_9 copri ASV004
ASV021	0.172356	KPJ	feces	feces	Bacteria	Firmicutes	Clostridia	Lachnospirales	Lachnospiraceae	Agathobacter	Agathobacter Genus	unknown Agathobacter (Genus) ASV021
ASV005	0.171513	WPL	3C+Muc	culture	Bacteria	Bacteroidota	Bacteroidia	Bacteroidales	Bacteroidaceae	Bacteroides	Bacteroides vulgatus	Bacteroides vulgatus ASV005
ASV001	0.171091	TLM	BHI like	culture	Bacteria	Firmicutes	Clostridia	Lachnospirales	Lachnospiraceae	Anaerostipes	Anaerostipes hadrus	Anaerostipes hadrus ASV001
ASV002	0.171091	JHB	H2O	culture	Bacteria	Proteobacteria	Gammaproteobacteria	Enterobacterales	Enterobacteriaceae	Escherichia-Shigella	Escherichia-Shigella Genus	unknown Escherichia-Shigella (Genus) ASV002
ASV004	0.163085	AXZ	6C+Muc	culture	Bacteria	Bacteroidota	Bacteroidia	Bacteroidales	Prevotellaceae	Prevotella_9	Prevotella_9 copri	Prevotella_9 copri ASV004
ASV002	0.162242	KPJ	GMM like	culture	Bacteria	Proteobacteria	Gammaproteobacteria	Enterobacterales	Enterobacteriaceae	Escherichia-Shigella	Escherichia-Shigella Genus	unknown Escherichia-Shigella (Genus) ASV002
ASV004	0.160978	AXZ	3C	culture	Bacteria	Bacteroidota	Bacteroidia	Bacteroidales	Prevotellaceae	Prevotella_9	Prevotella_9 copri	Prevotella_9 copri ASV004
ASV001	0.159713	TLM	GMM like	culture	Bacteria	Firmicutes	Clostridia	Lachnospirales	Lachnospiraceae	Anaerostipes	Anaerostipes hadrus	Anaerostipes hadrus ASV001
ASV003	0.159713	GCB	6C+Muc	culture	Bacteria	Firmicutes	Clostridia	Lachnospirales	Lachnospiraceae	Blautia	Blautia Genus	unknown Blautia (Genus) ASV003
ASV001	0.158449	WPL	3C	culture	Bacteria	Firmicutes	Clostridia	Lachnospirales	Lachnospiraceae	Anaerostipes	Anaerostipes hadrus	Anaerostipes hadrus ASV001
ASV003	0.157606	GCB	6C	culture	Bacteria	Firmicutes	Clostridia	Lachnospirales	Lachnospiraceae	Blautia	Blautia Genus	unknown Blautia (Genus) ASV003
ASV004	0.157185	BFW	feces	feces	Bacteria	Bacteroidota	Bacteroidia	Bacteroidales	Prevotellaceae	Prevotella_9	Prevotella_9 copri	Prevotella_9 copri ASV004
ASV001	0.155499	AXZ	Glc	culture	Bacteria	Firmicutes	Clostridia	Lachnospirales	Lachnospiraceae	Anaerostipes	Anaerostipes hadrus	Anaerostipes hadrus ASV001
ASV008	0.154657	WPL	BHI like	culture	Bacteria	Firmicutes	Clostridia	Lachnospirales	Lachnospiraceae	Anaerostipes	Anaerostipes hadrus	Anaerostipes hadrus ASV008
ASV006	0.150864	TLM	3C+Muc	culture	Bacteria	Firmicutes	Clostridia	Lachnospirales	Lachnospiraceae	[Ruminococcus] torques group	[Ruminococcus] torques group Genus	unknown [Ruminococcus] torques group (Genus) ASV006
ASV003	0.143279	GCB	GMM like	culture	Bacteria	Firmicutes	Clostridia	Lachnospirales	Lachnospiraceae	Blautia	Blautia Genus	unknown Blautia (Genus) ASV003
ASV007	0.143279	WPL	feces	feces	Bacteria	Firmicutes	Clostridia	Lachnospirales	Lachnospiraceae	Blautia	Blautia massiliensis	Blautia massiliensis ASV007
ASV058	0.14075	GCB	Glc	culture	Bacteria	Firmicutes	Clostridia	Lachnospirales	Lachnospiraceae	Anaerostipes	Anaerostipes Genus	unknown Anaerostipes (Genus) ASV058
ASV005	0.139907	WPL	Glc	culture	Bacteria	Bacteroidota	Bacteroidia	Bacteroidales	Bacteroidaceae	Bacteroides	Bacteroides vulgatus	Bacteroides vulgatus ASV005
ASV003	0.139486	JHB	GMM like	culture	Bacteria	Firmicutes	Clostridia	Lachnospirales	Lachnospiraceae	Blautia	Blautia Genus	unknown Blautia (Genus) ASV003
ASV005	0.139064	KPJ	3C+Muc	culture	Bacteria	Bacteroidota	Bacteroidia	Bacteroidales	Bacteroidaceae	Bacteroides	Bacteroides vulgatus	Bacteroides vulgatus ASV005
ASV003	0.137379	JHB	6C	culture	Bacteria	Firmicutes	Clostridia	Lachnospirales	Lachnospiraceae	Blautia	Blautia Genus	unknown Blautia (Genus) ASV003
ASV003	0.137379	SUT	6C	culture	Bacteria	Firmicutes	Clostridia	Lachnospirales	Lachnospiraceae	Blautia	Blautia Genus	unknown Blautia (Genus) ASV003
ASV003	0.136957	AXZ	GMM like	culture	Bacteria	Firmicutes	Clostridia	Lachnospirales	Lachnospiraceae	Blautia	Blautia Genus	unknown Blautia (Genus) ASV003
ASV001	0.134429	SUT	3C	culture	Bacteria	Firmicutes	Clostridia	Lachnospirales	Lachnospiraceae	Anaerostipes	Anaerostipes hadrus	Anaerostipes hadrus ASV001
ASV007	0.133165	KPJ	3C+Muc	culture	Bacteria	Firmicutes	Clostridia	Lachnospirales	Lachnospiraceae	Blautia	Blautia massiliensis	Blautia massiliensis ASV007
ASV002	0.131058	KPJ	3C+Muc	culture	Bacteria	Proteobacteria	Gammaproteobacteria	Enterobacterales	Enterobacteriaceae	Escherichia-Shigella	Escherichia-Shigella Genus	unknown Escherichia-Shigella (Genus) ASV002
ASV038	0.130636	BFW	6C+Muc	culture	Bacteria	Firmicutes	Clostridia	Lachnospirales	Lachnospiraceae	[Ruminococcus] torques group	[Ruminococcus] torques group Genus	unknown [Ruminococcus] torques group (Genus) ASV038
ASV006	0.122208	JHB	6C	culture	Bacteria	Firmicutes	Clostridia	Lachnospirales	Lachnospiraceae	[Ruminococcus] torques group	[Ruminococcus] torques group Genus	unknown [Ruminococcus] torques group (Genus) ASV006
ASV010	0.122208	AXZ	3C+Muc	culture	Bacteria	Firmicutes	Bacilli	Lactobacillales	Streptococcaceae	Streptococcus	Streptococcus Genus	unknown Streptococcus (Genus) ASV010
ASV006	0.121787	TLM	3C	culture	Bacteria	Firmicutes	Clostridia	Lachnospirales	Lachnospiraceae	[Ruminococcus] torques group	[Ruminococcus] torques group Genus	unknown [Ruminococcus] torques group (Genus) ASV006
ASV006	0.120944	AXZ	Glc	culture	Bacteria	Firmicutes	Clostridia	Lachnospirales	Lachnospiraceae	[Ruminococcus] torques group	[Ruminococcus] torques group Genus	unknown [Ruminococcus] torques group (Genus) ASV006
ASV006	0.120101	TLM	GMM like	culture	Bacteria	Firmicutes	Clostridia	Lachnospirales	Lachnospiraceae	[Ruminococcus] torques group	[Ruminococcus] torques group Genus	unknown [Ruminococcus] torques group (Genus) ASV006
ASV005	0.119258	SUT	3C+Muc	culture	Bacteria	Bacteroidota	Bacteroidia	Bacteroidales	Bacteroidaceae	Bacteroides	Bacteroides vulgatus	Bacteroides vulgatus ASV005
ASV001	0.118416	TLM	3C	culture	Bacteria	Firmicutes	Clostridia	Lachnospirales	Lachnospiraceae	Anaerostipes	Anaerostipes hadrus	Anaerostipes hadrus ASV001
ASV005	0.117994	SUT	3C	culture	Bacteria	Bacteroidota	Bacteroidia	Bacteroidales	Bacteroidaceae	Bacteroides	Bacteroides vulgatus	Bacteroides vulgatus ASV005
ASV005	0.117573	KPJ	BHI like	culture	Bacteria	Bacteroidota	Bacteroidia	Bacteroidales	Bacteroidaceae	Bacteroides	Bacteroides vulgatus	Bacteroides vulgatus ASV005
ASV008	0.117573	GCB	Glc	culture	Bacteria	Firmicutes	Clostridia	Lachnospirales	Lachnospiraceae	Anaerostipes	Anaerostipes hadrus	Anaerostipes hadrus ASV008
ASV007	0.117151	SUT	BHI like	culture	Bacteria	Firmicutes	Clostridia	Lachnospirales	Lachnospiraceae	Blautia	Blautia massiliensis	Blautia massiliensis ASV007
ASV005	0.116308	SUT	BHI like	culture	Bacteria	Bacteroidota	Bacteroidia	Bacteroidales	Bacteroidaceae	Bacteroides	Bacteroides vulgatus	Bacteroides vulgatus ASV005
ASV005	0.116308	WPL	6C+Muc	culture	Bacteria	Bacteroidota	Bacteroidia	Bacteroidales	Bacteroidaceae	Bacteroides	Bacteroides vulgatus	Bacteroides vulgatus ASV005
ASV008	0.116308	WPL	3C+Muc	culture	Bacteria	Firmicutes	Clostridia	Lachnospirales	Lachnospiraceae	Anaerostipes	Anaerostipes hadrus	Anaerostipes hadrus ASV008
ASV003	0.115466	AXZ	6C	culture	Bacteria	Firmicutes	Clostridia	Lachnospirales	Lachnospiraceae	Blautia	Blautia Genus	unknown Blautia (Genus) ASV003
ASV004	0.115044	BFW	Glc	culture	Bacteria	Bacteroidota	Bacteroidia	Bacteroidales	Prevotellaceae	Prevotella_9	Prevotella_9 copri	Prevotella_9 copri ASV004
ASV001	0.112937	SUT	3C+Muc	culture	Bacteria	Firmicutes	Clostridia	Lachnospirales	Lachnospiraceae	Anaerostipes	Anaerostipes hadrus	Anaerostipes hadrus ASV001
ASV010	0.11083	TLM	3C+Muc	culture	Bacteria	Firmicutes	Bacilli	Lactobacillales	Streptococcaceae	Streptococcus	Streptococcus Genus	unknown Streptococcus (Genus) ASV010
ASV001	0.109987	GCB	3C	culture	Bacteria	Firmicutes	Clostridia	Lachnospirales	Lachnospiraceae	Anaerostipes	Anaerostipes hadrus	Anaerostipes hadrus ASV001
ASV003	0.109987	SUT	6C+Muc	culture	Bacteria	Firmicutes	Clostridia	Lachnospirales	Lachnospiraceae	Blautia	Blautia Genus	unknown Blautia (Genus) ASV003
ASV003	0.109566	AXZ	BHI like	culture	Bacteria	Firmicutes	Clostridia	Lachnospirales	Lachnospiraceae	Blautia	Blautia Genus	unknown Blautia (Genus) ASV003
ASV010	0.108723	AXZ	6C	culture	Bacteria	Firmicutes	Bacilli	Lactobacillales	Streptococcaceae	Streptococcus	Streptococcus Genus	unknown Streptococcus (Genus) ASV010
ASV111	0.108723	BFW	GMM like	culture	Bacteria	Firmicutes	Bacilli	Erysipelotrichales	Erysipelatoclostridiaceae	Catenibacterium	Catenibacterium mitsuokai	Catenibacterium mitsuokai ASV111
ASV005	0.107459	WPL	6C	culture	Bacteria	Bacteroidota	Bacteroidia	Bacteroidales	Bacteroidaceae	Bacteroides	Bacteroides vulgatus	Bacteroides vulgatus ASV005
ASV028	0.107459	TLM	feces	feces	Bacteria	Actinobacteriota	Actinobacteria	Bifidobacteriales	Bifidobacteriaceae	Bifidobacterium	Bifidobacterium Genus	unknown Bifidobacterium (Genus) ASV028
ASV157	0.107459	TLM	H2O	culture	Bacteria	Fusobacteriota	Fusobacteriia	Fusobacteriales	Fusobacteriaceae	Fusobacterium	Fusobacterium mortiferum	Fusobacterium mortiferum ASV157
ASV001	0.106616	WPL	feces	feces	Bacteria	Firmicutes	Clostridia	Lachnospirales	Lachnospiraceae	Anaerostipes	Anaerostipes hadrus	Anaerostipes hadrus ASV001
ASV003	0.106616	AXZ	6C+Muc	culture	Bacteria	Firmicutes	Clostridia	Lachnospirales	Lachnospiraceae	Blautia	Blautia Genus	unknown Blautia (Genus) ASV003
ASV003	0.105773	KPJ	GMM like	culture	Bacteria	Firmicutes	Clostridia	Lachnospirales	Lachnospiraceae	Blautia	Blautia Genus	unknown Blautia (Genus) ASV003
ASV001	0.102823	TLM	H2O	culture	Bacteria	Firmicutes	Clostridia	Lachnospirales	Lachnospiraceae	Anaerostipes	Anaerostipes hadrus	Anaerostipes hadrus ASV001
ASV003	0.102823	TLM	6C	culture	Bacteria	Firmicutes	Clostridia	Lachnospirales	Lachnospiraceae	Blautia	Blautia Genus	unknown Blautia (Genus) ASV003
ASV003	0.101138	JHB	6C+Muc	culture	Bacteria	Firmicutes	Clostridia	Lachnospirales	Lachnospiraceae	Blautia	Blautia Genus	unknown Blautia (Genus) ASV003
ASV006	0.101138	KPJ	6C+Muc	culture	Bacteria	Firmicutes	Clostridia	Lachnospirales	Lachnospiraceae	[Ruminococcus] torques group	[Ruminococcus] torques group Genus	unknown [Ruminococcus] torques group (Genus) ASV006
ASV013	0.101138	JHB	GMM like	culture	Bacteria	Firmicutes	Clostridia	Lachnospirales	Lachnospiraceae	Dorea	Dorea longicatena	Dorea longicatena ASV013
ASV002	0.100295	GCB	BHI like	culture	Bacteria	Proteobacteria	Gammaproteobacteria	Enterobacterales	Enterobacteriaceae	Escherichia-Shigella	Escherichia-Shigella Genus	unknown Escherichia-Shigella (Genus) ASV002
ASV003	0.0986094	TLM	feces	feces	Bacteria	Firmicutes	Clostridia	Lachnospirales	Lachnospiraceae	Blautia	Blautia Genus	unknown Blautia (Genus) ASV003
ASV007	0.0981879	KPJ	6C	culture	Bacteria	Firmicutes	Clostridia	Lachnospirales	Lachnospiraceae	Blautia	Blautia massiliensis	Blautia massiliensis ASV007
ASV007	0.0973451	KPJ	3C	culture	Bacteria	Firmicutes	Clostridia	Lachnospirales	Lachnospiraceae	Blautia	Blautia massiliensis	Blautia massiliensis ASV007
ASV010	0.0973451	AXZ	3C	culture	Bacteria	Firmicutes	Bacilli	Lactobacillales	Streptococcaceae	Streptococcus	Streptococcus Genus	unknown Streptococcus (Genus) ASV010
ASV033	0.0973451	WPL	H2O	culture	Bacteria	Bacteroidota	Bacteroidia	Bacteroidales	Bacteroidaceae	Bacteroides	Bacteroides Genus	unknown Bacteroides (Genus) ASV033
ASV001	0.0956595	SUT	GMM like	culture	Bacteria	Firmicutes	Clostridia	Lachnospirales	Lachnospiraceae	Anaerostipes	Anaerostipes hadrus	Anaerostipes hadrus ASV001
ASV013	0.0956595	JHB	3C+Muc	culture	Bacteria	Firmicutes	Clostridia	Lachnospirales	Lachnospiraceae	Dorea	Dorea longicatena	Dorea longicatena ASV013
ASV003	0.0952381	WPL	6C+Muc	culture	Bacteria	Firmicutes	Clostridia	Lachnospirales	Lachnospiraceae	Blautia	Blautia Genus	unknown Blautia (Genus) ASV003
ASV008	0.0952381	WPL	Glc	culture	Bacteria	Firmicutes	Clostridia	Lachnospirales	Lachnospiraceae	Anaerostipes	Anaerostipes hadrus	Anaerostipes hadrus ASV008
ASV010	0.0939739	TLM	3C	culture	Bacteria	Firmicutes	Bacilli	Lactobacillales	Streptococcaceae	Streptococcus	Streptococcus Genus	unknown Streptococcus (Genus) ASV010
ASV011	0.0939739	TLM	3C+Muc	culture	Bacteria	Firmicutes	Clostridia	Lachnospirales	Lachnospiraceae	Fusicatenibacter	Fusicatenibacter saccharivorans	Fusicatenibacter saccharivorans ASV011
ASV095	0.0935525	BFW	GMM like	culture	Bacteria	Bacteroidota	Bacteroidia	Bacteroidales	Prevotellaceae	Prevotellaceae Family	Prevotellaceae Family	unknown Prevotellaceae (Family) ASV095
ASV008	0.0931311	AXZ	Glc	culture	Bacteria	Firmicutes	Clostridia	Lachnospirales	Lachnospiraceae	Anaerostipes	Anaerostipes hadrus	Anaerostipes hadrus ASV008
ASV182	0.0931311	KPJ	H2O	culture	Bacteria	Proteobacteria	Gammaproteobacteria	Enterobacterales	Enterobacteriaceae	Enterobacteriaceae Family	Enterobacteriaceae Family	unknown Enterobacteriaceae (Family) ASV182
ASV001	0.0914454	SUT	6C	culture	Bacteria	Firmicutes	Clostridia	Lachnospirales	Lachnospiraceae	Anaerostipes	Anaerostipes hadrus	Anaerostipes hadrus ASV001
ASV010	0.0914454	TLM	GMM like	culture	Bacteria	Firmicutes	Bacilli	Lactobacillales	Streptococcaceae	Streptococcus	Streptococcus Genus	unknown Streptococcus (Genus) ASV010
ASV015	0.0906026	BFW	BHI like	culture	Bacteria	Firmicutes	Bacilli	Lactobacillales	Enterococcaceae	Enterococcus	Enterococcus Genus	unknown Enterococcus (Genus) ASV015
ASV003	0.0901812	KPJ	BHI like	culture	Bacteria	Firmicutes	Clostridia	Lachnospirales	Lachnospiraceae	Blautia	Blautia Genus	unknown Blautia (Genus) ASV003
ASV038	0.0897598	BFW	6C	culture	Bacteria	Firmicutes	Clostridia	Lachnospirales	Lachnospiraceae	[Ruminococcus] torques group	[Ruminococcus] torques group Genus	unknown [Ruminococcus] torques group (Genus) ASV038
ASV007	0.0893384	KPJ	6C+Muc	culture	Bacteria	Firmicutes	Clostridia	Lachnospirales	Lachnospiraceae	Blautia	Blautia massiliensis	Blautia massiliensis ASV007
ASV001	0.088917	TLM	3C+Muc	culture	Bacteria	Firmicutes	Clostridia	Lachnospirales	Lachnospiraceae	Anaerostipes	Anaerostipes hadrus	Anaerostipes hadrus ASV001
ASV038	0.0884956	BFW	Glc	culture	Bacteria	Firmicutes	Clostridia	Lachnospirales	Lachnospiraceae	[Ruminococcus] torques group	[Ruminococcus] torques group Genus	unknown [Ruminococcus] torques group (Genus) ASV038
ASV006	0.0880742	AXZ	GMM like	culture	Bacteria	Firmicutes	Clostridia	Lachnospirales	Lachnospiraceae	[Ruminococcus] torques group	[Ruminococcus] torques group Genus	unknown [Ruminococcus] torques group (Genus) ASV006
ASV005	0.0855457	WPL	feces	feces	Bacteria	Bacteroidota	Bacteroidia	Bacteroidales	Bacteroidaceae	Bacteroides	Bacteroides vulgatus	Bacteroides vulgatus ASV005
ASV008	0.0851243	WPL	3C	culture	Bacteria	Firmicutes	Clostridia	Lachnospirales	Lachnospiraceae	Anaerostipes	Anaerostipes hadrus	Anaerostipes hadrus ASV008
ASV011	0.0847029	TLM	6C	culture	Bacteria	Firmicutes	Clostridia	Lachnospirales	Lachnospiraceae	Fusicatenibacter	Fusicatenibacter saccharivorans	Fusicatenibacter saccharivorans ASV011
ASV007	0.0842815	WPL	6C+Muc	culture	Bacteria	Firmicutes	Clostridia	Lachnospirales	Lachnospiraceae	Blautia	Blautia massiliensis	Blautia massiliensis ASV007
ASV042	0.0842815	BFW	H2O	culture	Bacteria	Firmicutes	Clostridia	Lachnospirales	Lachnospiraceae	Lachnospiraceae UCG-010	Lachnospiraceae UCG-010 Genus	unknown Lachnospiraceae UCG-010 (Genus) ASV042
ASV002	0.0838601	KPJ	6C+Muc	culture	Bacteria	Proteobacteria	Gammaproteobacteria	Enterobacterales	Enterobacteriaceae	Escherichia-Shigella	Escherichia-Shigella Genus	unknown Escherichia-Shigella (Genus) ASV002
ASV006	0.0838601	JHB	6C+Muc	culture	Bacteria	Firmicutes	Clostridia	Lachnospirales	Lachnospiraceae	[Ruminococcus] torques group	[Ruminococcus] torques group Genus	unknown [Ruminococcus] torques group (Genus) ASV006
ASV008	0.0838601	SUT	3C	culture	Bacteria	Firmicutes	Clostridia	Lachnospirales	Lachnospiraceae	Anaerostipes	Anaerostipes hadrus	Anaerostipes hadrus ASV008
ASV007	0.0834387	GCB	BHI like	culture	Bacteria	Firmicutes	Clostridia	Lachnospirales	Lachnospiraceae	Blautia	Blautia massiliensis	Blautia massiliensis ASV007
ASV007	0.0830173	BFW	3C	culture	Bacteria	Firmicutes	Clostridia	Lachnospirales	Lachnospiraceae	Blautia	Blautia massiliensis	Blautia massiliensis ASV007
ASV050	0.0830173	TLM	feces	feces	Bacteria	Firmicutes	Clostridia	Lachnospirales	Lachnospiraceae	Coprococcus	Coprococcus eutactus	Coprococcus eutactus ASV050
ASV095	0.0821745	BFW	BHI like	culture	Bacteria	Bacteroidota	Bacteroidia	Bacteroidales	Prevotellaceae	Prevotellaceae Family	Prevotellaceae Family	unknown Prevotellaceae (Family) ASV095
ASV003	0.0813316	AXZ	Glc	culture	Bacteria	Firmicutes	Clostridia	Lachnospirales	Lachnospiraceae	Blautia	Blautia Genus	unknown Blautia (Genus) ASV003
ASV003	0.0804888	SUT	3C	culture	Bacteria	Firmicutes	Clostridia	Lachnospirales	Lachnospiraceae	Blautia	Blautia Genus	unknown Blautia (Genus) ASV003
ASV017	0.0800674	BFW	6C	culture	Bacteria	Bacteroidota	Bacteroidia	Bacteroidales	Prevotellaceae	Prevotella_9	Prevotella_9 Genus	unknown Prevotella_9 (Genus) ASV017
ASV009	0.079646	JHB	6C+Muc	culture	Bacteria	Firmicutes	Clostridia	Lachnospirales	Lachnospiraceae	Lachnospiraceae ND3007 group	Lachnospiraceae ND3007 group Genus	unknown Lachnospiraceae ND3007 group (Genus) ASV009
ASV057	0.079646	SUT	3C+Muc	culture	Bacteria	Firmicutes	Negativicutes	Veillonellales-Selenomonadales	Selenomonadaceae	Megamonas	Megamonas funiformis	Megamonas funiformis ASV057
ASV154	0.079646	GCB	H2O	culture	Bacteria	Desulfobacterota	Desulfovibrionia	Desulfovibrionales	Desulfovibrionaceae	Desulfovibrio	Desulfovibrio piger	Desulfovibrio piger ASV154
ASV001	0.0792246	KPJ	BHI like	culture	Bacteria	Firmicutes	Clostridia	Lachnospirales	Lachnospiraceae	Anaerostipes	Anaerostipes hadrus	Anaerostipes hadrus ASV001
ASV032	0.0792246	AXZ	GMM like	culture	Bacteria	Actinobacteriota	Coriobacteriia	Coriobacteriales	Coriobacteriaceae	Collinsella	Collinsella aerofaciens	Collinsella aerofaciens ASV032
ASV013	0.0783818	JHB	3C	culture	Bacteria	Firmicutes	Clostridia	Lachnospirales	Lachnospiraceae	Dorea	Dorea longicatena	Dorea longicatena ASV013
ASV105	0.0783818	GCB	feces	feces	Bacteria	Bacteroidota	Bacteroidia	Bacteroidales	Bacteroidaceae	Bacteroides	Bacteroides mediterraneensis	Bacteroides mediterraneensis ASV105
ASV007	0.0779604	WPL	6C	culture	Bacteria	Firmicutes	Clostridia	Lachnospirales	Lachnospiraceae	Blautia	Blautia massiliensis	Blautia massiliensis ASV007
ASV001	0.0771176	TLM	feces	feces	Bacteria	Firmicutes	Clostridia	Lachnospirales	Lachnospiraceae	Anaerostipes	Anaerostipes hadrus	Anaerostipes hadrus ASV001
ASV002	0.0771176	KPJ	6C	culture	Bacteria	Proteobacteria	Gammaproteobacteria	Enterobacterales	Enterobacteriaceae	Escherichia-Shigella	Escherichia-Shigella Genus	unknown Escherichia-Shigella (Genus) ASV002
ASV010	0.0771176	AXZ	BHI like	culture	Bacteria	Firmicutes	Bacilli	Lactobacillales	Streptococcaceae	Streptococcus	Streptococcus Genus	unknown Streptococcus (Genus) ASV010
ASV005	0.0762748	KPJ	6C	culture	Bacteria	Bacteroidota	Bacteroidia	Bacteroidales	Bacteroidaceae	Bacteroides	Bacteroides vulgatus	Bacteroides vulgatus ASV005
ASV038	0.0762748	BFW	GMM like	culture	Bacteria	Firmicutes	Clostridia	Lachnospirales	Lachnospiraceae	[Ruminococcus] torques group	[Ruminococcus] torques group Genus	unknown [Ruminococcus] torques group (Genus) ASV038
ASV006	0.0758534	TLM	Glc	culture	Bacteria	Firmicutes	Clostridia	Lachnospirales	Lachnospiraceae	[Ruminococcus] torques group	[Ruminococcus] torques group Genus	unknown [Ruminococcus] torques group (Genus) ASV006
ASV011	0.0750105	TLM	6C+Muc	culture	Bacteria	Firmicutes	Clostridia	Lachnospirales	Lachnospiraceae	Fusicatenibacter	Fusicatenibacter saccharivorans	Fusicatenibacter saccharivorans ASV011
ASV012	0.0750105	BFW	3C	culture	Bacteria	Firmicutes	Clostridia	Oscillospirales	Ruminococcaceae	Faecalibacterium	Faecalibacterium prausnitzii	Faecalibacterium prausnitzii ASV012
ASV057	0.0750105	SUT	GMM like	culture	Bacteria	Firmicutes	Negativicutes	Veillonellales-Selenomonadales	Selenomonadaceae	Megamonas	Megamonas funiformis	Megamonas funiformis ASV057
ASV058	0.0750105	GCB	3C	culture	Bacteria	Firmicutes	Clostridia	Lachnospirales	Lachnospiraceae	Anaerostipes	Anaerostipes Genus	unknown Anaerostipes (Genus) ASV058
ASV068	0.0750105	SUT	feces	feces	Bacteria	Firmicutes	Clostridia	Oscillospirales	Ruminococcaceae	Ruminococcus	Ruminococcus bicirculans	Ruminococcus bicirculans ASV068
ASV008	0.0741677	TLM	Glc	culture	Bacteria	Firmicutes	Clostridia	Lachnospirales	Lachnospiraceae	Anaerostipes	Anaerostipes hadrus	Anaerostipes hadrus ASV008
ASV003	0.0737463	TLM	6C+Muc	culture	Bacteria	Firmicutes	Clostridia	Lachnospirales	Lachnospiraceae	Blautia	Blautia Genus	unknown Blautia (Genus) ASV003
ASV012	0.0737463	WPL	6C+Muc	culture	Bacteria	Firmicutes	Clostridia	Oscillospirales	Ruminococcaceae	Faecalibacterium	Faecalibacterium prausnitzii	Faecalibacterium prausnitzii ASV012
ASV007	0.0729035	WPL	3C	culture	Bacteria	Firmicutes	Clostridia	Lachnospirales	Lachnospiraceae	Blautia	Blautia massiliensis	Blautia massiliensis ASV007
ASV012	0.0724821	BFW	3C+Muc	culture	Bacteria	Firmicutes	Clostridia	Oscillospirales	Ruminococcaceae	Faecalibacterium	Faecalibacterium prausnitzii	Faecalibacterium prausnitzii ASV012
ASV003	0.0716393	GCB	3C+Muc	culture	Bacteria	Firmicutes	Clostridia	Lachnospirales	Lachnospiraceae	Blautia	Blautia Genus	unknown Blautia (Genus) ASV003
ASV020	0.0716393	JHB	BHI like	culture	Bacteria	Firmicutes	Clostridia	Lachnospirales	Lachnospiraceae	[Ruminococcus] gauvreauii group	[Ruminococcus] gauvreauii group Genus	unknown [Ruminococcus] gauvreauii group (Genus) ASV020
ASV003	0.0712179	GCB	3C	culture	Bacteria	Firmicutes	Clostridia	Lachnospirales	Lachnospiraceae	Blautia	Blautia Genus	unknown Blautia (Genus) ASV003
ASV002	0.0707965	GCB	Glc	culture	Bacteria	Proteobacteria	Gammaproteobacteria	Enterobacterales	Enterobacteriaceae	Escherichia-Shigella	Escherichia-Shigella Genus	unknown Escherichia-Shigella (Genus) ASV002
ASV006	0.0707965	JHB	Glc	culture	Bacteria	Firmicutes	Clostridia	Lachnospirales	Lachnospiraceae	[Ruminococcus] torques group	[Ruminococcus] torques group Genus	unknown [Ruminococcus] torques group (Genus) ASV006
ASV017	0.0703751	AXZ	6C	culture	Bacteria	Bacteroidota	Bacteroidia	Bacteroidales	Prevotellaceae	Prevotella_9	Prevotella_9 Genus	unknown Prevotella_9 (Genus) ASV017
ASV136	0.0703751	GCB	feces	feces	Bacteria	Firmicutes	Clostridia	Oscillospirales	Ruminococcaceae	Subdoligranulum	Subdoligranulum Genus	unknown Subdoligranulum (Genus) ASV136
ASV003	0.0699536	AXZ	3C	culture	Bacteria	Firmicutes	Clostridia	Lachnospirales	Lachnospiraceae	Blautia	Blautia Genus	unknown Blautia (Genus) ASV003
ASV036	0.0699536	TLM	BHI like	culture	Bacteria	Proteobacteria	Gammaproteobacteria	Burkholderiales	Sutterellaceae	Sutterella	Sutterella wadsworthensis	Sutterella wadsworthensis ASV036
ASV003	0.0695322	SUT	3C+Muc	culture	Bacteria	Firmicutes	Clostridia	Lachnospirales	Lachnospiraceae	Blautia	Blautia Genus	unknown Blautia (Genus) ASV003
ASV009	0.0695322	AXZ	3C+Muc	culture	Bacteria	Firmicutes	Clostridia	Lachnospirales	Lachnospiraceae	Lachnospiraceae ND3007 group	Lachnospiraceae ND3007 group Genus	unknown Lachnospiraceae ND3007 group (Genus) ASV009
ASV011	0.0695322	GCB	3C+Muc	culture	Bacteria	Firmicutes	Clostridia	Lachnospirales	Lachnospiraceae	Fusicatenibacter	Fusicatenibacter saccharivorans	Fusicatenibacter saccharivorans ASV011
ASV036	0.0691108	WPL	H2O	culture	Bacteria	Proteobacteria	Gammaproteobacteria	Burkholderiales	Sutterellaceae	Sutterella	Sutterella wadsworthensis	Sutterella wadsworthensis ASV036
ASV003	0.0686894	AXZ	feces	feces	Bacteria	Firmicutes	Clostridia	Lachnospirales	Lachnospiraceae	Blautia	Blautia Genus	unknown Blautia (Genus) ASV003
ASV002	0.068268	BFW	GMM like	culture	Bacteria	Proteobacteria	Gammaproteobacteria	Enterobacterales	Enterobacteriaceae	Escherichia-Shigella	Escherichia-Shigella Genus	unknown Escherichia-Shigella (Genus) ASV002
ASV008	0.068268	SUT	3C+Muc	culture	Bacteria	Firmicutes	Clostridia	Lachnospirales	Lachnospiraceae	Anaerostipes	Anaerostipes hadrus	Anaerostipes hadrus ASV008
ASV028	0.068268	WPL	feces	feces	Bacteria	Actinobacteriota	Actinobacteria	Bifidobacteriales	Bifidobacteriaceae	Bifidobacterium	Bifidobacterium Genus	unknown Bifidobacterium (Genus) ASV028
ASV086	0.068268	SUT	feces	feces	Bacteria	Firmicutes	Clostridia	Lachnospirales	Lachnospiraceae	Agathobacter	Agathobacter Genus	unknown Agathobacter (Genus) ASV086
ASV011	0.0678466	TLM	3C	culture	Bacteria	Firmicutes	Clostridia	Lachnospirales	Lachnospiraceae	Fusicatenibacter	Fusicatenibacter saccharivorans	Fusicatenibacter saccharivorans ASV011
ASV039	0.0678466	AXZ	feces	feces	Bacteria	Firmicutes	Clostridia	Lachnospirales	Lachnospiraceae	Coprococcus	Coprococcus Genus	unknown Coprococcus (Genus) ASV039
ASV001	0.0670038	WPL	6C	culture	Bacteria	Firmicutes	Clostridia	Lachnospirales	Lachnospiraceae	Anaerostipes	Anaerostipes hadrus	Anaerostipes hadrus ASV001
ASV005	0.0670038	SUT	6C+Muc	culture	Bacteria	Bacteroidota	Bacteroidia	Bacteroidales	Bacteroidaceae	Bacteroides	Bacteroides vulgatus	Bacteroides vulgatus ASV005
ASV006	0.0670038	TLM	BHI like	culture	Bacteria	Firmicutes	Clostridia	Lachnospirales	Lachnospiraceae	[Ruminococcus] torques group	[Ruminococcus] torques group Genus	unknown [Ruminococcus] torques group (Genus) ASV006
ASV010	0.0670038	AXZ	6C+Muc	culture	Bacteria	Firmicutes	Bacilli	Lactobacillales	Streptococcaceae	Streptococcus	Streptococcus Genus	unknown Streptococcus (Genus) ASV010
ASV216	0.0670038	KPJ	H2O	culture	Bacteria	Desulfobacterota	Desulfovibrionia	Desulfovibrionales	Desulfovibrionaceae	Desulfovibrio	Desulfovibrio Genus	unknown Desulfovibrio (Genus) ASV216
ASV005	0.0665824	KPJ	6C+Muc	culture	Bacteria	Bacteroidota	Bacteroidia	Bacteroidales	Bacteroidaceae	Bacteroides	Bacteroides vulgatus	Bacteroides vulgatus ASV005
ASV005	0.0665824	WPL	BHI like	culture	Bacteria	Bacteroidota	Bacteroidia	Bacteroidales	Bacteroidaceae	Bacteroides	Bacteroides vulgatus	Bacteroides vulgatus ASV005
ASV006	0.0665824	JHB	GMM like	culture	Bacteria	Firmicutes	Clostridia	Lachnospirales	Lachnospiraceae	[Ruminococcus] torques group	[Ruminococcus] torques group Genus	unknown [Ruminococcus] torques group (Genus) ASV006
ASV007	0.0665824	WPL	3C+Muc	culture	Bacteria	Firmicutes	Clostridia	Lachnospirales	Lachnospiraceae	Blautia	Blautia massiliensis	Blautia massiliensis ASV007
ASV020	0.0665824	BFW	GMM like	culture	Bacteria	Firmicutes	Clostridia	Lachnospirales	Lachnospiraceae	[Ruminococcus] gauvreauii group	[Ruminococcus] gauvreauii group Genus	unknown [Ruminococcus] gauvreauii group (Genus) ASV020
ASV001	0.066161	KPJ	GMM like	culture	Bacteria	Firmicutes	Clostridia	Lachnospirales	Lachnospiraceae	Anaerostipes	Anaerostipes hadrus	Anaerostipes hadrus ASV001
ASV003	0.066161	TLM	3C	culture	Bacteria	Firmicutes	Clostridia	Lachnospirales	Lachnospiraceae	Blautia	Blautia Genus	unknown Blautia (Genus) ASV003
ASV042	0.066161	AXZ	H2O	culture	Bacteria	Firmicutes	Clostridia	Lachnospirales	Lachnospiraceae	Lachnospiraceae UCG-010	Lachnospiraceae UCG-010 Genus	unknown Lachnospiraceae UCG-010 (Genus) ASV042
ASV057	0.066161	SUT	6C	culture	Bacteria	Firmicutes	Negativicutes	Veillonellales-Selenomonadales	Selenomonadaceae	Megamonas	Megamonas funiformis	Megamonas funiformis ASV057
ASV003	0.0657396	KPJ	3C	culture	Bacteria	Firmicutes	Clostridia	Lachnospirales	Lachnospiraceae	Blautia	Blautia Genus	unknown Blautia (Genus) ASV003
ASV003	0.0657396	WPL	feces	feces	Bacteria	Firmicutes	Clostridia	Lachnospirales	Lachnospiraceae	Blautia	Blautia Genus	unknown Blautia (Genus) ASV003
ASV018	0.0657396	KPJ	GMM like	culture	Bacteria	Actinobacteriota	Actinobacteria	Bifidobacteriales	Bifidobacteriaceae	Bifidobacterium	Bifidobacterium Genus	unknown Bifidobacterium (Genus) ASV018
ASV019	0.0657396	KPJ	BHI like	culture	Bacteria	Bacteroidota	Bacteroidia	Bacteroidales	Bacteroidaceae	Bacteroides	Bacteroides Genus	unknown Bacteroides (Genus) ASV019
ASV018	0.0653182	KPJ	feces	feces	Bacteria	Actinobacteriota	Actinobacteria	Bifidobacteriales	Bifidobacteriaceae	Bifidobacterium	Bifidobacterium Genus	unknown Bifidobacterium (Genus) ASV018
ASV060	0.0653182	TLM	6C	culture	Bacteria	Firmicutes	Clostridia	Lachnospirales	Lachnospiraceae	[Eubacterium] eligens group	[Eubacterium] eligens group Genus	unknown [Eubacterium] eligens group (Genus) ASV060
ASV009	0.0648968	AXZ	6C+Muc	culture	Bacteria	Firmicutes	Clostridia	Lachnospirales	Lachnospiraceae	Lachnospiraceae ND3007 group	Lachnospiraceae ND3007 group Genus	unknown Lachnospiraceae ND3007 group (Genus) ASV009
ASV017	0.0648968	AXZ	3C	culture	Bacteria	Bacteroidota	Bacteroidia	Bacteroidales	Prevotellaceae	Prevotella_9	Prevotella_9 Genus	unknown Prevotella_9 (Genus) ASV017
ASV071	0.0648968	BFW	H2O	culture	Bacteria	Bacteroidota	Bacteroidia	Bacteroidales	Bacteroidaceae	Bacteroides	Bacteroides Genus	unknown Bacteroides (Genus) ASV071
ASV206	0.0644753	TLM	H2O	culture	Bacteria	Fusobacteriota	Fusobacteriia	Fusobacteriales	Fusobacteriaceae	Fusobacterium	Fusobacterium Genus	unknown Fusobacterium (Genus) ASV206
ASV057	0.0640539	SUT	3C	culture	Bacteria	Firmicutes	Negativicutes	Veillonellales-Selenomonadales	Selenomonadaceae	Megamonas	Megamonas funiformis	Megamonas funiformis ASV057
ASV001	0.0636325	SUT	6C+Muc	culture	Bacteria	Firmicutes	Clostridia	Lachnospirales	Lachnospiraceae	Anaerostipes	Anaerostipes hadrus	Anaerostipes hadrus ASV001
ASV002	0.0636325	BFW	Glc	culture	Bacteria	Proteobacteria	Gammaproteobacteria	Enterobacterales	Enterobacteriaceae	Escherichia-Shigella	Escherichia-Shigella Genus	unknown Escherichia-Shigella (Genus) ASV002
ASV003	0.0636325	KPJ	3C+Muc	culture	Bacteria	Firmicutes	Clostridia	Lachnospirales	Lachnospiraceae	Blautia	Blautia Genus	unknown Blautia (Genus) ASV003
ASV007	0.0636325	AXZ	6C+Muc	culture	Bacteria	Firmicutes	Clostridia	Lachnospirales	Lachnospiraceae	Blautia	Blautia massiliensis	Blautia massiliensis ASV007
ASV001	0.0632111	BFW	Glc	culture	Bacteria	Firmicutes	Clostridia	Lachnospirales	Lachnospiraceae	Anaerostipes	Anaerostipes hadrus	Anaerostipes hadrus ASV001
ASV011	0.0632111	GCB	3C	culture	Bacteria	Firmicutes	Clostridia	Lachnospirales	Lachnospiraceae	Fusicatenibacter	Fusicatenibacter saccharivorans	Fusicatenibacter saccharivorans ASV011
ASV050	0.0632111	TLM	3C	culture	Bacteria	Firmicutes	Clostridia	Lachnospirales	Lachnospiraceae	Coprococcus	Coprococcus eutactus	Coprococcus eutactus ASV050
ASV001	0.0627897	GCB	3C+Muc	culture	Bacteria	Firmicutes	Clostridia	Lachnospirales	Lachnospiraceae	Anaerostipes	Anaerostipes hadrus	Anaerostipes hadrus ASV001
ASV001	0.0623683	GCB	6C	culture	Bacteria	Firmicutes	Clostridia	Lachnospirales	Lachnospiraceae	Anaerostipes	Anaerostipes hadrus	Anaerostipes hadrus ASV001
ASV004	0.0623683	AXZ	Glc	culture	Bacteria	Bacteroidota	Bacteroidia	Bacteroidales	Prevotellaceae	Prevotella_9	Prevotella_9 copri	Prevotella_9 copri ASV004
ASV005	0.0615255	KPJ	GMM like	culture	Bacteria	Bacteroidota	Bacteroidia	Bacteroidales	Bacteroidaceae	Bacteroides	Bacteroides vulgatus	Bacteroides vulgatus ASV005
ASV005	0.0615255	GCB	3C	culture	Bacteria	Bacteroidota	Bacteroidia	Bacteroidales	Bacteroidaceae	Bacteroides	Bacteroides vulgatus	Bacteroides vulgatus ASV005
ASV008	0.0615255	GCB	3C	culture	Bacteria	Firmicutes	Clostridia	Lachnospirales	Lachnospiraceae	Anaerostipes	Anaerostipes hadrus	Anaerostipes hadrus ASV008
ASV020	0.0615255	BFW	BHI like	culture	Bacteria	Firmicutes	Clostridia	Lachnospirales	Lachnospiraceae	[Ruminococcus] gauvreauii group	[Ruminococcus] gauvreauii group Genus	unknown [Ruminococcus] gauvreauii group (Genus) ASV020
ASV003	0.0611041	GCB	BHI like	culture	Bacteria	Firmicutes	Clostridia	Lachnospirales	Lachnospiraceae	Blautia	Blautia Genus	unknown Blautia (Genus) ASV003
ASV021	0.0611041	AXZ	feces	feces	Bacteria	Firmicutes	Clostridia	Lachnospirales	Lachnospiraceae	Agathobacter	Agathobacter Genus	unknown Agathobacter (Genus) ASV021
ASV007	0.0606827	GCB	3C+Muc	culture	Bacteria	Firmicutes	Clostridia	Lachnospirales	Lachnospiraceae	Blautia	Blautia massiliensis	Blautia massiliensis ASV007
ASV021	0.0606827	WPL	6C+Muc	culture	Bacteria	Firmicutes	Clostridia	Lachnospirales	Lachnospiraceae	Agathobacter	Agathobacter Genus	unknown Agathobacter (Genus) ASV021
ASV007	0.0602613	SUT	3C	culture	Bacteria	Firmicutes	Clostridia	Lachnospirales	Lachnospiraceae	Blautia	Blautia massiliensis	Blautia massiliensis ASV007
ASV007	0.0602613	SUT	6C	culture	Bacteria	Firmicutes	Clostridia	Lachnospirales	Lachnospiraceae	Blautia	Blautia massiliensis	Blautia massiliensis ASV007
ASV008	0.0602613	SUT	6C	culture	Bacteria	Firmicutes	Clostridia	Lachnospirales	Lachnospiraceae	Anaerostipes	Anaerostipes hadrus	Anaerostipes hadrus ASV008
ASV019	0.0602613	JHB	H2O	culture	Bacteria	Bacteroidota	Bacteroidia	Bacteroidales	Bacteroidaceae	Bacteroides	Bacteroides Genus	unknown Bacteroides (Genus) ASV019
ASV198	0.0598399	BFW	feces	feces	Bacteria	Firmicutes	Clostridia	Lachnospirales	Lachnospiraceae	Lachnospiraceae Family	Lachnospiraceae Family	unknown Lachnospiraceae (Family) ASV198
ASV006	0.0594185	JHB	3C+Muc	culture	Bacteria	Firmicutes	Clostridia	Lachnospirales	Lachnospiraceae	[Ruminococcus] torques group	[Ruminococcus] torques group Genus	unknown [Ruminococcus] torques group (Genus) ASV006
ASV007	0.0594185	GCB	feces	feces	Bacteria	Firmicutes	Clostridia	Lachnospirales	Lachnospiraceae	Blautia	Blautia massiliensis	Blautia massiliensis ASV007
ASV001	0.0589971	GCB	6C+Muc	culture	Bacteria	Firmicutes	Clostridia	Lachnospirales	Lachnospiraceae	Anaerostipes	Anaerostipes hadrus	Anaerostipes hadrus ASV001
ASV007	0.0589971	AXZ	6C	culture	Bacteria	Firmicutes	Clostridia	Lachnospirales	Lachnospiraceae	Blautia	Blautia massiliensis	Blautia massiliensis ASV007
ASV043	0.0589971	WPL	H2O	culture	Bacteria	Bacteroidota	Bacteroidia	Bacteroidales	Bacteroidaceae	Bacteroides	Bacteroides Genus	unknown Bacteroides (Genus) ASV043
ASV005	0.0585756	GCB	3C+Muc	culture	Bacteria	Bacteroidota	Bacteroidia	Bacteroidales	Bacteroidaceae	Bacteroides	Bacteroides vulgatus	Bacteroides vulgatus ASV005
ASV012	0.0585756	BFW	6C	culture	Bacteria	Firmicutes	Clostridia	Oscillospirales	Ruminococcaceae	Faecalibacterium	Faecalibacterium prausnitzii	Faecalibacterium prausnitzii ASV012
ASV002	0.0581542	GCB	3C+Muc	culture	Bacteria	Proteobacteria	Gammaproteobacteria	Enterobacterales	Enterobacteriaceae	Escherichia-Shigella	Escherichia-Shigella Genus	unknown Escherichia-Shigella (Genus) ASV002
ASV006	0.0581542	JHB	3C	culture	Bacteria	Firmicutes	Clostridia	Lachnospirales	Lachnospiraceae	[Ruminococcus] torques group	[Ruminococcus] torques group Genus	unknown [Ruminococcus] torques group (Genus) ASV006
ASV017	0.0581542	AXZ	feces	feces	Bacteria	Bacteroidota	Bacteroidia	Bacteroidales	Prevotellaceae	Prevotella_9	Prevotella_9 Genus	unknown Prevotella_9 (Genus) ASV017
ASV013	0.0577328	JHB	BHI like	culture	Bacteria	Firmicutes	Clostridia	Lachnospirales	Lachnospiraceae	Dorea	Dorea longicatena	Dorea longicatena ASV013
ASV018	0.0577328	JHB	3C	culture	Bacteria	Actinobacteriota	Actinobacteria	Bifidobacteriales	Bifidobacteriaceae	Bifidobacterium	Bifidobacterium Genus	unknown Bifidobacterium (Genus) ASV018
ASV005	0.0573114	SUT	H2O	culture	Bacteria	Bacteroidota	Bacteroidia	Bacteroidales	Bacteroidaceae	Bacteroides	Bacteroides vulgatus	Bacteroides vulgatus ASV005
ASV007	0.05689	BFW	6C	culture	Bacteria	Firmicutes	Clostridia	Lachnospirales	Lachnospiraceae	Blautia	Blautia massiliensis	Blautia massiliensis ASV007
ASV009	0.05689	KPJ	3C+Muc	culture	Bacteria	Firmicutes	Clostridia	Lachnospirales	Lachnospiraceae	Lachnospiraceae ND3007 group	Lachnospiraceae ND3007 group Genus	unknown Lachnospiraceae ND3007 group (Genus) ASV009
ASV047	0.05689	GCB	6C	culture	Bacteria	Firmicutes	Clostridia	Lachnospirales	Lachnospiraceae	Lachnospira	Lachnospira pectinoschiza	Lachnospira pectinoschiza ASV047
ASV063	0.05689	JHB	BHI like	culture	Bacteria	Firmicutes	Clostridia	Lachnospirales	Lachnospiraceae	Lachnospiraceae UCG-004	Lachnospiraceae UCG-004 Genus	unknown Lachnospiraceae UCG-004 (Genus) ASV063
ASV218	0.05689	JHB	feces	feces	Bacteria	Firmicutes	Clostridia	Christensenellales	Christensenellaceae	Christensenellaceae R-7 group	Christensenellaceae R-7 group Genus	unknown Christensenellaceae R-7 group (Genus) ASV218
ASV001	0.0564686	TLM	6C	culture	Bacteria	Firmicutes	Clostridia	Lachnospirales	Lachnospiraceae	Anaerostipes	Anaerostipes hadrus	Anaerostipes hadrus ASV001
ASV008	0.0564686	SUT	GMM like	culture	Bacteria	Firmicutes	Clostridia	Lachnospirales	Lachnospiraceae	Anaerostipes	Anaerostipes hadrus	Anaerostipes hadrus ASV008
ASV011	0.0564686	GCB	6C+Muc	culture	Bacteria	Firmicutes	Clostridia	Lachnospirales	Lachnospiraceae	Fusicatenibacter	Fusicatenibacter saccharivorans	Fusicatenibacter saccharivorans ASV011
ASV084	0.0564686	TLM	H2O	culture	Bacteria	Bacteroidota	Bacteroidia	Bacteroidales	Bacteroidaceae	Bacteroides	Bacteroides uniformis	Bacteroides uniformis ASV084
ASV017	0.0560472	BFW	6C+Muc	culture	Bacteria	Bacteroidota	Bacteroidia	Bacteroidales	Prevotellaceae	Prevotella_9	Prevotella_9 Genus	unknown Prevotella_9 (Genus) ASV017
ASV001	0.0556258	TLM	6C+Muc	culture	Bacteria	Firmicutes	Clostridia	Lachnospirales	Lachnospiraceae	Anaerostipes	Anaerostipes hadrus	Anaerostipes hadrus ASV001
ASV004	0.0556258	AXZ	GMM like	culture	Bacteria	Bacteroidota	Bacteroidia	Bacteroidales	Prevotellaceae	Prevotella_9	Prevotella_9 copri	Prevotella_9 copri ASV004
ASV011	0.0556258	TLM	feces	feces	Bacteria	Firmicutes	Clostridia	Lachnospirales	Lachnospiraceae	Fusicatenibacter	Fusicatenibacter saccharivorans	Fusicatenibacter saccharivorans ASV011
ASV057	0.0556258	SUT	6C+Muc	culture	Bacteria	Firmicutes	Negativicutes	Veillonellales-Selenomonadales	Selenomonadaceae	Megamonas	Megamonas funiformis	Megamonas funiformis ASV057
ASV058	0.0556258	GCB	3C+Muc	culture	Bacteria	Firmicutes	Clostridia	Lachnospirales	Lachnospiraceae	Anaerostipes	Anaerostipes Genus	unknown Anaerostipes (Genus) ASV058
ASV002	0.0552044	GCB	3C	culture	Bacteria	Proteobacteria	Gammaproteobacteria	Enterobacterales	Enterobacteriaceae	Escherichia-Shigella	Escherichia-Shigella Genus	unknown Escherichia-Shigella (Genus) ASV002
ASV003	0.0552044	TLM	GMM like	culture	Bacteria	Firmicutes	Clostridia	Lachnospirales	Lachnospiraceae	Blautia	Blautia Genus	unknown Blautia (Genus) ASV003
ASV009	0.0552044	AXZ	3C	culture	Bacteria	Firmicutes	Clostridia	Lachnospirales	Lachnospiraceae	Lachnospiraceae ND3007 group	Lachnospiraceae ND3007 group Genus	unknown Lachnospiraceae ND3007 group (Genus) ASV009
ASV017	0.0552044	AXZ	6C+Muc	culture	Bacteria	Bacteroidota	Bacteroidia	Bacteroidales	Prevotellaceae	Prevotella_9	Prevotella_9 Genus	unknown Prevotella_9 (Genus) ASV017
ASV060	0.0552044	TLM	6C+Muc	culture	Bacteria	Firmicutes	Clostridia	Lachnospirales	Lachnospiraceae	[Eubacterium] eligens group	[Eubacterium] eligens group Genus	unknown [Eubacterium] eligens group (Genus) ASV060
ASV010	0.054783	AXZ	GMM like	culture	Bacteria	Firmicutes	Bacilli	Lactobacillales	Streptococcaceae	Streptococcus	Streptococcus Genus	unknown Streptococcus (Genus) ASV010
ASV006	0.0543616	JHB	BHI like	culture	Bacteria	Firmicutes	Clostridia	Lachnospirales	Lachnospiraceae	[Ruminococcus] torques group	[Ruminococcus] torques group Genus	unknown [Ruminococcus] torques group (Genus) ASV006
ASV009	0.0543616	JHB	3C+Muc	culture	Bacteria	Firmicutes	Clostridia	Lachnospirales	Lachnospiraceae	Lachnospiraceae ND3007 group	Lachnospiraceae ND3007 group Genus	unknown Lachnospiraceae ND3007 group (Genus) ASV009
ASV009	0.0543616	SUT	6C+Muc	culture	Bacteria	Firmicutes	Clostridia	Lachnospirales	Lachnospiraceae	Lachnospiraceae ND3007 group	Lachnospiraceae ND3007 group Genus	unknown Lachnospiraceae ND3007 group (Genus) ASV009
ASV002	0.0539402	JHB	GMM like	culture	Bacteria	Proteobacteria	Gammaproteobacteria	Enterobacterales	Enterobacteriaceae	Escherichia-Shigella	Escherichia-Shigella Genus	unknown Escherichia-Shigella (Genus) ASV002
ASV007	0.0539402	SUT	6C+Muc	culture	Bacteria	Firmicutes	Clostridia	Lachnospirales	Lachnospiraceae	Blautia	Blautia massiliensis	Blautia massiliensis ASV007
ASV012	0.0539402	AXZ	3C+Muc	culture	Bacteria	Firmicutes	Clostridia	Oscillospirales	Ruminococcaceae	Faecalibacterium	Faecalibacterium prausnitzii	Faecalibacterium prausnitzii ASV012
ASV057	0.0539402	SUT	BHI like	culture	Bacteria	Firmicutes	Negativicutes	Veillonellales-Selenomonadales	Selenomonadaceae	Megamonas	Megamonas funiformis	Megamonas funiformis ASV057
ASV005	0.0530973	TLM	BHI like	culture	Bacteria	Bacteroidota	Bacteroidia	Bacteroidales	Bacteroidaceae	Bacteroides	Bacteroides vulgatus	Bacteroides vulgatus ASV005
ASV006	0.0530973	KPJ	6C	culture	Bacteria	Firmicutes	Clostridia	Lachnospirales	Lachnospiraceae	[Ruminococcus] torques group	[Ruminococcus] torques group Genus	unknown [Ruminococcus] torques group (Genus) ASV006
ASV007	0.0530973	SUT	3C+Muc	culture	Bacteria	Firmicutes	Clostridia	Lachnospirales	Lachnospiraceae	Blautia	Blautia massiliensis	Blautia massiliensis ASV007
ASV002	0.0526759	AXZ	GMM like	culture	Bacteria	Proteobacteria	Gammaproteobacteria	Enterobacterales	Enterobacteriaceae	Escherichia-Shigella	Escherichia-Shigella Genus	unknown Escherichia-Shigella (Genus) ASV002
ASV005	0.0526759	SUT	Glc	culture	Bacteria	Bacteroidota	Bacteroidia	Bacteroidales	Bacteroidaceae	Bacteroides	Bacteroides vulgatus	Bacteroides vulgatus ASV005
ASV011	0.0526759	GCB	6C	culture	Bacteria	Firmicutes	Clostridia	Lachnospirales	Lachnospiraceae	Fusicatenibacter	Fusicatenibacter saccharivorans	Fusicatenibacter saccharivorans ASV011
ASV039	0.0526759	AXZ	3C	culture	Bacteria	Firmicutes	Clostridia	Lachnospirales	Lachnospiraceae	Coprococcus	Coprococcus Genus	unknown Coprococcus (Genus) ASV039
ASV005	0.0522545	TLM	3C+Muc	culture	Bacteria	Bacteroidota	Bacteroidia	Bacteroidales	Bacteroidaceae	Bacteroides	Bacteroides vulgatus	Bacteroides vulgatus ASV005
ASV012	0.0522545	GCB	3C+Muc	culture	Bacteria	Firmicutes	Clostridia	Oscillospirales	Ruminococcaceae	Faecalibacterium	Faecalibacterium prausnitzii	Faecalibacterium prausnitzii ASV012
ASV020	0.0522545	JHB	H2O	culture	Bacteria	Firmicutes	Clostridia	Lachnospirales	Lachnospiraceae	[Ruminococcus] gauvreauii group	[Ruminococcus] gauvreauii group Genus	unknown [Ruminococcus] gauvreauii group (Genus) ASV020
ASV002	0.0518331	AXZ	Glc	culture	Bacteria	Proteobacteria	Gammaproteobacteria	Enterobacterales	Enterobacteriaceae	Escherichia-Shigella	Escherichia-Shigella Genus	unknown Escherichia-Shigella (Genus) ASV002
ASV005	0.0518331	SUT	GMM like	culture	Bacteria	Bacteroidota	Bacteroidia	Bacteroidales	Bacteroidaceae	Bacteroides	Bacteroides vulgatus	Bacteroides vulgatus ASV005
ASV007	0.0518331	GCB	6C+Muc	culture	Bacteria	Firmicutes	Clostridia	Lachnospirales	Lachnospiraceae	Blautia	Blautia massiliensis	Blautia massiliensis ASV007
ASV017	0.0518331	AXZ	3C+Muc	culture	Bacteria	Bacteroidota	Bacteroidia	Bacteroidales	Prevotellaceae	Prevotella_9	Prevotella_9 Genus	unknown Prevotella_9 (Genus) ASV017
ASV079	0.0518331	AXZ	feces	feces	Bacteria	Firmicutes	Negativicutes	Veillonellales-Selenomonadales	Veillonellaceae	Dialister	Dialister invisus	Dialister invisus ASV079
ASV001	0.0514117	WPL	6C+Muc	culture	Bacteria	Firmicutes	Clostridia	Lachnospirales	Lachnospiraceae	Anaerostipes	Anaerostipes hadrus	Anaerostipes hadrus ASV001
ASV003	0.0514117	TLM	3C+Muc	culture	Bacteria	Firmicutes	Clostridia	Lachnospirales	Lachnospiraceae	Blautia	Blautia Genus	unknown Blautia (Genus) ASV003
ASV008	0.0514117	WPL	feces	feces	Bacteria	Firmicutes	Clostridia	Lachnospirales	Lachnospiraceae	Anaerostipes	Anaerostipes hadrus	Anaerostipes hadrus ASV008
ASV020	0.0514117	BFW	3C	culture	Bacteria	Firmicutes	Clostridia	Lachnospirales	Lachnospiraceae	[Ruminococcus] gauvreauii group	[Ruminococcus] gauvreauii group Genus	unknown [Ruminococcus] gauvreauii group (Genus) ASV020
ASV018	0.0509903	BFW	Glc	culture	Bacteria	Actinobacteriota	Actinobacteria	Bifidobacteriales	Bifidobacteriaceae	Bifidobacterium	Bifidobacterium Genus	unknown Bifidobacterium (Genus) ASV018
ASV044	0.0509903	GCB	3C	culture	Bacteria	Firmicutes	Bacilli	Erysipelotrichales	Erysipelatoclostridiaceae	Erysipelotrichaceae UCG-003	Erysipelotrichaceae UCG-003 bacterium	Erysipelotrichaceae UCG-003 bacterium ASV044
ASV100	0.0509903	GCB	Glc	culture	Bacteria	Firmicutes	Clostridia	Lachnospirales	Lachnospiraceae	Anaerostipes	Anaerostipes Genus	unknown Anaerostipes (Genus) ASV100
ASV160	0.0509903	SUT	BHI like	culture	Bacteria	Bacteroidota	Bacteroidia	Bacteroidales	Bacteroidaceae	Bacteroides	Bacteroides Genus	unknown Bacteroides (Genus) ASV160
ASV003	0.0505689	BFW	GMM like	culture	Bacteria	Firmicutes	Clostridia	Lachnospirales	Lachnospiraceae	Blautia	Blautia Genus	unknown Blautia (Genus) ASV003
ASV038	0.0501475	BFW	BHI like	culture	Bacteria	Firmicutes	Clostridia	Lachnospirales	Lachnospiraceae	[Ruminococcus] torques group	[Ruminococcus] torques group Genus	unknown [Ruminococcus] torques group (Genus) ASV038
ASV003	0.0497261	KPJ	feces	feces	Bacteria	Firmicutes	Clostridia	Lachnospirales	Lachnospiraceae	Blautia	Blautia Genus	unknown Blautia (Genus) ASV003
ASV007	0.0497261	AXZ	3C	culture	Bacteria	Firmicutes	Clostridia	Lachnospirales	Lachnospiraceae	Blautia	Blautia massiliensis	Blautia massiliensis ASV007
ASV009	0.0497261	JHB	6C	culture	Bacteria	Firmicutes	Clostridia	Lachnospirales	Lachnospiraceae	Lachnospiraceae ND3007 group	Lachnospiraceae ND3007 group Genus	unknown Lachnospiraceae ND3007 group (Genus) ASV009
ASV002	0.0493047	JHB	BHI like	culture	Bacteria	Proteobacteria	Gammaproteobacteria	Enterobacterales	Enterobacteriaceae	Escherichia-Shigella	Escherichia-Shigella Genus	unknown Escherichia-Shigella (Genus) ASV002
ASV006	0.0493047	KPJ	3C+Muc	culture	Bacteria	Firmicutes	Clostridia	Lachnospirales	Lachnospiraceae	[Ruminococcus] torques group	[Ruminococcus] torques group Genus	unknown [Ruminococcus] torques group (Genus) ASV006
ASV044	0.0493047	WPL	3C+Muc	culture	Bacteria	Firmicutes	Bacilli	Erysipelotrichales	Erysipelatoclostridiaceae	Erysipelotrichaceae UCG-003	Erysipelotrichaceae UCG-003 bacterium	Erysipelotrichaceae UCG-003 bacterium ASV044
ASV107	0.0493047	BFW	feces	feces	Bacteria	Firmicutes	Negativicutes	Veillonellales-Selenomonadales	Veillonellaceae	Dialister	Dialister Genus	unknown Dialister (Genus) ASV107
ASV005	0.0488833	TLM	3C	culture	Bacteria	Bacteroidota	Bacteroidia	Bacteroidales	Bacteroidaceae	Bacteroides	Bacteroides vulgatus	Bacteroides vulgatus ASV005
ASV017	0.0488833	BFW	feces	feces	Bacteria	Bacteroidota	Bacteroidia	Bacteroidales	Prevotellaceae	Prevotella_9	Prevotella_9 Genus	unknown Prevotella_9 (Genus) ASV017
ASV018	0.0488833	SUT	feces	feces	Bacteria	Actinobacteriota	Actinobacteria	Bifidobacteriales	Bifidobacteriaceae	Bifidobacterium	Bifidobacterium Genus	unknown Bifidobacterium (Genus) ASV018
ASV013	0.0484619	KPJ	BHI like	culture	Bacteria	Firmicutes	Clostridia	Lachnospirales	Lachnospiraceae	Dorea	Dorea longicatena	Dorea longicatena ASV013
ASV001	0.0480405	AXZ	GMM like	culture	Bacteria	Firmicutes	Clostridia	Lachnospirales	Lachnospiraceae	Anaerostipes	Anaerostipes hadrus	Anaerostipes hadrus ASV001
ASV009	0.0480405	AXZ	6C	culture	Bacteria	Firmicutes	Clostridia	Lachnospirales	Lachnospiraceae	Lachnospiraceae ND3007 group	Lachnospiraceae ND3007 group Genus	unknown Lachnospiraceae ND3007 group (Genus) ASV009
ASV013	0.0480405	BFW	BHI like	culture	Bacteria	Firmicutes	Clostridia	Lachnospirales	Lachnospiraceae	Dorea	Dorea longicatena	Dorea longicatena ASV013
ASV029	0.0480405	WPL	BHI like	culture	Bacteria	Firmicutes	Clostridia	Lachnospirales	Lachnospiraceae	Lachnospiraceae UCG-004	Lachnospiraceae UCG-004 Genus	unknown Lachnospiraceae UCG-004 (Genus) ASV029
ASV044	0.0480405	JHB	3C	culture	Bacteria	Firmicutes	Bacilli	Erysipelotrichales	Erysipelatoclostridiaceae	Erysipelotrichaceae UCG-003	Erysipelotrichaceae UCG-003 bacterium	Erysipelotrichaceae UCG-003 bacterium ASV044
ASV080	0.0480405	WPL	BHI like	culture	Bacteria	Firmicutes	Clostridia	Oscillospirales	Oscillospiraceae	Flavonifractor	Flavonifractor plautii	Flavonifractor plautii ASV080
ASV001	0.047619	KPJ	3C+Muc	culture	Bacteria	Firmicutes	Clostridia	Lachnospirales	Lachnospiraceae	Anaerostipes	Anaerostipes hadrus	Anaerostipes hadrus ASV001
ASV003	0.047619	WPL	GMM like	culture	Bacteria	Firmicutes	Clostridia	Lachnospirales	Lachnospiraceae	Blautia	Blautia Genus	unknown Blautia (Genus) ASV003
ASV005	0.047619	WPL	GMM like	culture	Bacteria	Bacteroidota	Bacteroidia	Bacteroidales	Bacteroidaceae	Bacteroides	Bacteroides vulgatus	Bacteroides vulgatus ASV005
ASV028	0.047619	TLM	BHI like	culture	Bacteria	Actinobacteriota	Actinobacteria	Bifidobacteriales	Bifidobacteriaceae	Bifidobacterium	Bifidobacterium Genus	unknown Bifidobacterium (Genus) ASV028
ASV246	0.047619	KPJ	H2O	culture	Bacteria	Desulfobacterota	Desulfovibrionia	Desulfovibrionales	Desulfovibrionaceae	Desulfovibrio	Desulfovibrio Genus	unknown Desulfovibrio (Genus) ASV246
ASV003	0.0471976	AXZ	3C+Muc	culture	Bacteria	Firmicutes	Clostridia	Lachnospirales	Lachnospiraceae	Blautia	Blautia Genus	unknown Blautia (Genus) ASV003
ASV058	0.0471976	GCB	6C	culture	Bacteria	Firmicutes	Clostridia	Lachnospirales	Lachnospiraceae	Anaerostipes	Anaerostipes Genus	unknown Anaerostipes (Genus) ASV058
ASV061	0.0471976	JHB	H2O	culture	Bacteria	Firmicutes	Clostridia	Lachnospirales	Lachnospiraceae	Lachnospiraceae Family	Lachnospiraceae Family	unknown Lachnospiraceae (Family) ASV061
ASV067	0.0471976	JHB	feces	feces	Bacteria	Bacteroidota	Bacteroidia	Bacteroidales	Bacteroidaceae	Bacteroides	Bacteroides Genus	unknown Bacteroides (Genus) ASV067
ASV001	0.0467762	SUT	BHI like	culture	Bacteria	Firmicutes	Clostridia	Lachnospirales	Lachnospiraceae	Anaerostipes	Anaerostipes hadrus	Anaerostipes hadrus ASV001
ASV005	0.0467762	KPJ	H2O	culture	Bacteria	Bacteroidota	Bacteroidia	Bacteroidales	Bacteroidaceae	Bacteroides	Bacteroides vulgatus	Bacteroides vulgatus ASV005
ASV008	0.0467762	GCB	3C+Muc	culture	Bacteria	Firmicutes	Clostridia	Lachnospirales	Lachnospiraceae	Anaerostipes	Anaerostipes hadrus	Anaerostipes hadrus ASV008
ASV012	0.0467762	KPJ	3C	culture	Bacteria	Firmicutes	Clostridia	Oscillospirales	Ruminococcaceae	Faecalibacterium	Faecalibacterium prausnitzii	Faecalibacterium prausnitzii ASV012
ASV001	0.0463548	KPJ	feces	feces	Bacteria	Firmicutes	Clostridia	Lachnospirales	Lachnospiraceae	Anaerostipes	Anaerostipes hadrus	Anaerostipes hadrus ASV001
ASV007	0.0463548	BFW	3C+Muc	culture	Bacteria	Firmicutes	Clostridia	Lachnospirales	Lachnospiraceae	Blautia	Blautia massiliensis	Blautia massiliensis ASV007
ASV008	0.0463548	JHB	Glc	culture	Bacteria	Firmicutes	Clostridia	Lachnospirales	Lachnospiraceae	Anaerostipes	Anaerostipes hadrus	Anaerostipes hadrus ASV008
ASV013	0.0463548	AXZ	BHI like	culture	Bacteria	Firmicutes	Clostridia	Lachnospirales	Lachnospiraceae	Dorea	Dorea longicatena	Dorea longicatena ASV013
ASV047	0.0463548	GCB	6C+Muc	culture	Bacteria	Firmicutes	Clostridia	Lachnospirales	Lachnospiraceae	Lachnospira	Lachnospira pectinoschiza	Lachnospira pectinoschiza ASV047
ASV178	0.0463548	KPJ	H2O	culture	Bacteria	Firmicutes	Clostridia	Lachnospirales	Lachnospiraceae	Lachnoclostridium	Lachnoclostridium Genus	unknown Lachnoclostridium (Genus) ASV178
ASV005	0.0459334	TLM	Glc	culture	Bacteria	Bacteroidota	Bacteroidia	Bacteroidales	Bacteroidaceae	Bacteroides	Bacteroides vulgatus	Bacteroides vulgatus ASV005
ASV010	0.0459334	AXZ	Glc	culture	Bacteria	Firmicutes	Bacilli	Lactobacillales	Streptococcaceae	Streptococcus	Streptococcus Genus	unknown Streptococcus (Genus) ASV010
ASV078	0.0459334	SUT	feces	feces	Bacteria	Firmicutes	Clostridia	Oscillospirales	Ruminococcaceae	Faecalibacterium	Faecalibacterium prausnitzii	Faecalibacterium prausnitzii ASV078
ASV003	0.045512	JHB	3C+Muc	culture	Bacteria	Firmicutes	Clostridia	Lachnospirales	Lachnospiraceae	Blautia	Blautia Genus	unknown Blautia (Genus) ASV003
ASV007	0.045512	GCB	6C	culture	Bacteria	Firmicutes	Clostridia	Lachnospirales	Lachnospiraceae	Blautia	Blautia massiliensis	Blautia massiliensis ASV007
ASV007	0.0450906	SUT	GMM like	culture	Bacteria	Firmicutes	Clostridia	Lachnospirales	Lachnospiraceae	Blautia	Blautia massiliensis	Blautia massiliensis ASV007
ASV009	0.0450906	AXZ	GMM like	culture	Bacteria	Firmicutes	Clostridia	Lachnospirales	Lachnospiraceae	Lachnospiraceae ND3007 group	Lachnospiraceae ND3007 group Genus	unknown Lachnospiraceae ND3007 group (Genus) ASV009
ASV012	0.0450906	AXZ	6C+Muc	culture	Bacteria	Firmicutes	Clostridia	Oscillospirales	Ruminococcaceae	Faecalibacterium	Faecalibacterium prausnitzii	Faecalibacterium prausnitzii ASV012
ASV033	0.0450906	WPL	feces	feces	Bacteria	Bacteroidota	Bacteroidia	Bacteroidales	Bacteroidaceae	Bacteroides	Bacteroides Genus	unknown Bacteroides (Genus) ASV033
ASV036	0.0446692	TLM	H2O	culture	Bacteria	Proteobacteria	Gammaproteobacteria	Burkholderiales	Sutterellaceae	Sutterella	Sutterella wadsworthensis	Sutterella wadsworthensis ASV036
ASV037	0.0442478	GCB	BHI like	culture	Bacteria	Firmicutes	Clostridia	Lachnospirales	Lachnospiraceae	Lachnoclostridium	Lachnoclostridium edouardi	Lachnoclostridium edouardi ASV037
ASV040	0.0442478	KPJ	GMM like	culture	Bacteria	Firmicutes	Clostridia	Lachnospirales	Lachnospiraceae	Blautia	Blautia obeum	Blautia obeum ASV040
ASV005	0.0438264	AXZ	H2O	culture	Bacteria	Bacteroidota	Bacteroidia	Bacteroidales	Bacteroidaceae	Bacteroides	Bacteroides vulgatus	Bacteroides vulgatus ASV005
ASV007	0.0438264	GCB	3C	culture	Bacteria	Firmicutes	Clostridia	Lachnospirales	Lachnospiraceae	Blautia	Blautia massiliensis	Blautia massiliensis ASV007
ASV008	0.0438264	SUT	6C+Muc	culture	Bacteria	Firmicutes	Clostridia	Lachnospirales	Lachnospiraceae	Anaerostipes	Anaerostipes hadrus	Anaerostipes hadrus ASV008
ASV020	0.0438264	BFW	3C+Muc	culture	Bacteria	Firmicutes	Clostridia	Lachnospirales	Lachnospiraceae	[Ruminococcus] gauvreauii group	[Ruminococcus] gauvreauii group Genus	unknown [Ruminococcus] gauvreauii group (Genus) ASV020
ASV097	0.0438264	TLM	3C	culture	Bacteria	Firmicutes	Bacilli	Erysipelotrichales	Erysipelatoclostridiaceae	Erysipelatoclostridium	Erysipelatoclostridium ramosum	Erysipelatoclostridium ramosum ASV097
ASV007	0.043405	BFW	6C+Muc	culture	Bacteria	Firmicutes	Clostridia	Lachnospirales	Lachnospiraceae	Blautia	Blautia massiliensis	Blautia massiliensis ASV007
ASV028	0.043405	TLM	3C	culture	Bacteria	Actinobacteriota	Actinobacteria	Bifidobacteriales	Bifidobacteriaceae	Bifidobacterium	Bifidobacterium Genus	unknown Bifidobacterium (Genus) ASV028
ASV222	0.043405	KPJ	BHI like	culture	Bacteria	Firmicutes	Clostridia	Clostridiales	Clostridiaceae	Clostridium sensu stricto 1	Clostridium sensu stricto 1 Genus	unknown Clostridium sensu stricto 1 (Genus) ASV222
ASV008	0.0429836	BFW	Glc	culture	Bacteria	Firmicutes	Clostridia	Lachnospirales	Lachnospiraceae	Anaerostipes	Anaerostipes hadrus	Anaerostipes hadrus ASV008
ASV056	0.0429836	BFW	3C	culture	Bacteria	Proteobacteria	Gammaproteobacteria	Burkholderiales	Sutterellaceae	Sutterella	Sutterella Genus	unknown Sutterella (Genus) ASV056
ASV159	0.0429836	BFW	Glc	culture	Bacteria	Bacteroidota	Bacteroidia	Bacteroidales	Prevotellaceae	Prevotellaceae NK3B31 group	Prevotellaceae NK3B31 group Genus	unknown Prevotellaceae NK3B31 group (Genus) ASV159
ASV010	0.0425622	TLM	6C	culture	Bacteria	Firmicutes	Bacilli	Lactobacillales	Streptococcaceae	Streptococcus	Streptococcus Genus	unknown Streptococcus (Genus) ASV010
ASV023	0.0425622	BFW	H2O	culture	Bacteria	Bacteroidota	Bacteroidia	Bacteroidales	Bacteroidaceae	Bacteroides	Bacteroides uniformis	Bacteroides uniformis ASV023
ASV027	0.0425622	AXZ	H2O	culture	Bacteria	Bacteroidota	Bacteroidia	Bacteroidales	Bacteroidaceae	Bacteroides	Bacteroides uniformis	Bacteroides uniformis ASV027
ASV027	0.0425622	JHB	H2O	culture	Bacteria	Bacteroidota	Bacteroidia	Bacteroidales	Bacteroidaceae	Bacteroides	Bacteroides uniformis	Bacteroides uniformis ASV027
ASV181	0.0425622	KPJ	feces	feces	Bacteria	Firmicutes	Clostridia	Oscillospirales	Ruminococcaceae	Ruminococcus	Ruminococcus champanellensis	Ruminococcus champanellensis ASV181
ASV031	0.0421408	TLM	feces	feces	Bacteria	Actinobacteriota	Actinobacteria	Bifidobacteriales	Bifidobacteriaceae	Bifidobacterium	Bifidobacterium Genus	unknown Bifidobacterium (Genus) ASV031
ASV218	0.0421408	GCB	feces	feces	Bacteria	Firmicutes	Clostridia	Christensenellales	Christensenellaceae	Christensenellaceae R-7 group	Christensenellaceae R-7 group Genus	unknown Christensenellaceae R-7 group (Genus) ASV218
ASV003	0.0417193	BFW	6C	culture	Bacteria	Firmicutes	Clostridia	Lachnospirales	Lachnospiraceae	Blautia	Blautia Genus	unknown Blautia (Genus) ASV003
ASV003	0.0417193	GCB	Glc	culture	Bacteria	Firmicutes	Clostridia	Lachnospirales	Lachnospiraceae	Blautia	Blautia Genus	unknown Blautia (Genus) ASV003
ASV005	0.0417193	AXZ	Glc	culture	Bacteria	Bacteroidota	Bacteroidia	Bacteroidales	Bacteroidaceae	Bacteroides	Bacteroides vulgatus	Bacteroides vulgatus ASV005
ASV011	0.0417193	GCB	GMM like	culture	Bacteria	Firmicutes	Clostridia	Lachnospirales	Lachnospiraceae	Fusicatenibacter	Fusicatenibacter saccharivorans	Fusicatenibacter saccharivorans ASV011
ASV017	0.0417193	BFW	3C+Muc	culture	Bacteria	Bacteroidota	Bacteroidia	Bacteroidales	Prevotellaceae	Prevotella_9	Prevotella_9 Genus	unknown Prevotella_9 (Genus) ASV017
ASV003	0.0412979	BFW	6C+Muc	culture	Bacteria	Firmicutes	Clostridia	Lachnospirales	Lachnospiraceae	Blautia	Blautia Genus	unknown Blautia (Genus) ASV003
ASV009	0.0412979	KPJ	GMM like	culture	Bacteria	Firmicutes	Clostridia	Lachnospirales	Lachnospiraceae	Lachnospiraceae ND3007 group	Lachnospiraceae ND3007 group Genus	unknown Lachnospiraceae ND3007 group (Genus) ASV009
ASV011	0.0412979	WPL	6C	culture	Bacteria	Firmicutes	Clostridia	Lachnospirales	Lachnospiraceae	Fusicatenibacter	Fusicatenibacter saccharivorans	Fusicatenibacter saccharivorans ASV011
ASV033	0.0412979	GCB	H2O	culture	Bacteria	Bacteroidota	Bacteroidia	Bacteroidales	Bacteroidaceae	Bacteroides	Bacteroides Genus	unknown Bacteroides (Genus) ASV033
ASV003	0.0408765	WPL	3C	culture	Bacteria	Firmicutes	Clostridia	Lachnospirales	Lachnospiraceae	Blautia	Blautia Genus	unknown Blautia (Genus) ASV003
ASV003	0.0408765	WPL	3C+Muc	culture	Bacteria	Firmicutes	Clostridia	Lachnospirales	Lachnospiraceae	Blautia	Blautia Genus	unknown Blautia (Genus) ASV003
ASV005	0.0408765	GCB	H2O	culture	Bacteria	Bacteroidota	Bacteroidia	Bacteroidales	Bacteroidaceae	Bacteroides	Bacteroides vulgatus	Bacteroides vulgatus ASV005
ASV005	0.0408765	GCB	Glc	culture	Bacteria	Bacteroidota	Bacteroidia	Bacteroidales	Bacteroidaceae	Bacteroides	Bacteroides vulgatus	Bacteroides vulgatus ASV005
ASV006	0.0408765	BFW	BHI like	culture	Bacteria	Firmicutes	Clostridia	Lachnospirales	Lachnospiraceae	[Ruminococcus] torques group	[Ruminococcus] torques group Genus	unknown [Ruminococcus] torques group (Genus) ASV006
ASV019	0.0408765	GCB	H2O	culture	Bacteria	Bacteroidota	Bacteroidia	Bacteroidales	Bacteroidaceae	Bacteroides	Bacteroides Genus	unknown Bacteroides (Genus) ASV019
ASV039	0.0408765	AXZ	3C+Muc	culture	Bacteria	Firmicutes	Clostridia	Lachnospirales	Lachnospiraceae	Coprococcus	Coprococcus Genus	unknown Coprococcus (Genus) ASV039
ASV039	0.0408765	AXZ	GMM like	culture	Bacteria	Firmicutes	Clostridia	Lachnospirales	Lachnospiraceae	Coprococcus	Coprococcus Genus	unknown Coprococcus (Genus) ASV039
ASV053	0.0408765	SUT	H2O	culture	Bacteria	Firmicutes	Clostridia	Lachnospirales	Lachnospiraceae	Lachnospiraceae UCG-004	Lachnospiraceae UCG-004 Genus	unknown Lachnospiraceae UCG-004 (Genus) ASV053
ASV153	0.0408765	BFW	feces	feces	Bacteria	Firmicutes	Clostridia	Oscillospirales	Oscillospiraceae	UCG-002	UCG-002 Genus	unknown UCG-002 (Genus) ASV153
ASV005	0.0404551	GCB	GMM like	culture	Bacteria	Bacteroidota	Bacteroidia	Bacteroidales	Bacteroidaceae	Bacteroides	Bacteroides vulgatus	Bacteroides vulgatus ASV005
ASV005	0.0404551	SUT	6C	culture	Bacteria	Bacteroidota	Bacteroidia	Bacteroidales	Bacteroidaceae	Bacteroides	Bacteroides vulgatus	Bacteroides vulgatus ASV005
ASV008	0.0404551	GCB	6C+Muc	culture	Bacteria	Firmicutes	Clostridia	Lachnospirales	Lachnospiraceae	Anaerostipes	Anaerostipes hadrus	Anaerostipes hadrus ASV008
ASV012	0.0404551	BFW	6C+Muc	culture	Bacteria	Firmicutes	Clostridia	Oscillospirales	Ruminococcaceae	Faecalibacterium	Faecalibacterium prausnitzii	Faecalibacterium prausnitzii ASV012
ASV013	0.0404551	JHB	6C	culture	Bacteria	Firmicutes	Clostridia	Lachnospirales	Lachnospiraceae	Dorea	Dorea longicatena	Dorea longicatena ASV013
ASV037	0.0404551	AXZ	H2O	culture	Bacteria	Firmicutes	Clostridia	Lachnospirales	Lachnospiraceae	Lachnoclostridium	Lachnoclostridium edouardi	Lachnoclostridium edouardi ASV037
ASV062	0.0404551	TLM	H2O	culture	Bacteria	Firmicutes	Clostridia	Oscillospirales	Oscillospiraceae	Colidextribacter	Colidextribacter Genus	unknown Colidextribacter (Genus) ASV062
ASV071	0.0404551	KPJ	H2O	culture	Bacteria	Bacteroidota	Bacteroidia	Bacteroidales	Bacteroidaceae	Bacteroides	Bacteroides Genus	unknown Bacteroides (Genus) ASV071
ASV002	0.0400337	GCB	6C	culture	Bacteria	Proteobacteria	Gammaproteobacteria	Enterobacterales	Enterobacteriaceae	Escherichia-Shigella	Escherichia-Shigella Genus	unknown Escherichia-Shigella (Genus) ASV002
ASV011	0.0400337	TLM	Glc	culture	Bacteria	Firmicutes	Clostridia	Lachnospirales	Lachnospiraceae	Fusicatenibacter	Fusicatenibacter saccharivorans	Fusicatenibacter saccharivorans ASV011
ASV015	0.0400337	GCB	BHI like	culture	Bacteria	Firmicutes	Bacilli	Lactobacillales	Enterococcaceae	Enterococcus	Enterococcus Genus	unknown Enterococcus (Genus) ASV015
ASV021	0.0400337	WPL	6C	culture	Bacteria	Firmicutes	Clostridia	Lachnospirales	Lachnospiraceae	Agathobacter	Agathobacter Genus	unknown Agathobacter (Genus) ASV021
ASV183	0.0400337	GCB	feces	feces	Bacteria	Firmicutes	Clostridia	Lachnospirales	Lachnospiraceae	Coprococcus	Coprococcus eutactus	Coprococcus eutactus ASV183
ASV003	0.0396123	TLM	Glc	culture	Bacteria	Firmicutes	Clostridia	Lachnospirales	Lachnospiraceae	Blautia	Blautia Genus	unknown Blautia (Genus) ASV003
ASV003	0.0396123	SUT	feces	feces	Bacteria	Firmicutes	Clostridia	Lachnospirales	Lachnospiraceae	Blautia	Blautia Genus	unknown Blautia (Genus) ASV003
ASV010	0.0396123	TLM	6C+Muc	culture	Bacteria	Firmicutes	Bacilli	Lactobacillales	Streptococcaceae	Streptococcus	Streptococcus Genus	unknown Streptococcus (Genus) ASV010
ASV125	0.0396123	GCB	Glc	culture	Bacteria	Firmicutes	Clostridia	Lachnospirales	Lachnospiraceae	Anaerostipes	Anaerostipes Genus	unknown Anaerostipes (Genus) ASV125
ASV002	0.0391909	BFW	BHI like	culture	Bacteria	Proteobacteria	Gammaproteobacteria	Enterobacterales	Enterobacteriaceae	Escherichia-Shigella	Escherichia-Shigella Genus	unknown Escherichia-Shigella (Genus) ASV002
ASV009	0.0391909	GCB	6C+Muc	culture	Bacteria	Firmicutes	Clostridia	Lachnospirales	Lachnospiraceae	Lachnospiraceae ND3007 group	Lachnospiraceae ND3007 group Genus	unknown Lachnospiraceae ND3007 group (Genus) ASV009
ASV011	0.0391909	SUT	3C+Muc	culture	Bacteria	Firmicutes	Clostridia	Lachnospirales	Lachnospiraceae	Fusicatenibacter	Fusicatenibacter saccharivorans	Fusicatenibacter saccharivorans ASV011
ASV025	0.0391909	SUT	BHI like	culture	Bacteria	Firmicutes	Clostridia	Lachnospirales	Lachnospiraceae	Coprococcus	Coprococcus comes	Coprococcus comes ASV025
ASV048	0.0391909	KPJ	BHI like	culture	Bacteria	Bacteroidota	Bacteroidia	Bacteroidales	Tannerellaceae	Parabacteroides	Parabacteroides merdae	Parabacteroides merdae ASV048
ASV006	0.0387695	SUT	6C+Muc	culture	Bacteria	Firmicutes	Clostridia	Lachnospirales	Lachnospiraceae	[Ruminococcus] torques group	[Ruminococcus] torques group Genus	unknown [Ruminococcus] torques group (Genus) ASV006
ASV007	0.0383481	SUT	feces	feces	Bacteria	Firmicutes	Clostridia	Lachnospirales	Lachnospiraceae	Blautia	Blautia massiliensis	Blautia massiliensis ASV007
ASV017	0.0383481	BFW	3C	culture	Bacteria	Bacteroidota	Bacteroidia	Bacteroidales	Prevotellaceae	Prevotella_9	Prevotella_9 Genus	unknown Prevotella_9 (Genus) ASV017
ASV009	0.0379267	AXZ	Glc	culture	Bacteria	Firmicutes	Clostridia	Lachnospirales	Lachnospiraceae	Lachnospiraceae ND3007 group	Lachnospiraceae ND3007 group Genus	unknown Lachnospiraceae ND3007 group (Genus) ASV009
ASV018	0.0379267	SUT	3C	culture	Bacteria	Actinobacteriota	Actinobacteria	Bifidobacteriales	Bifidobacteriaceae	Bifidobacterium	Bifidobacterium Genus	unknown Bifidobacterium (Genus) ASV018
ASV099	0.0379267	TLM	6C	culture	Bacteria	Firmicutes	Clostridia	Lachnospirales	Lachnospiraceae	[Eubacterium] ventriosum group	[Eubacterium] ventriosum group Genus	unknown [Eubacterium] ventriosum group (Genus) ASV099
ASV001	0.0375053	GCB	BHI like	culture	Bacteria	Firmicutes	Clostridia	Lachnospirales	Lachnospiraceae	Anaerostipes	Anaerostipes hadrus	Anaerostipes hadrus ASV001
ASV015	0.0375053	BFW	3C	culture	Bacteria	Firmicutes	Bacilli	Lactobacillales	Enterococcaceae	Enterococcus	Enterococcus Genus	unknown Enterococcus (Genus) ASV015
ASV021	0.0375053	TLM	feces	feces	Bacteria	Firmicutes	Clostridia	Lachnospirales	Lachnospiraceae	Agathobacter	Agathobacter Genus	unknown Agathobacter (Genus) ASV021
ASV038	0.0375053	BFW	3C+Muc	culture	Bacteria	Firmicutes	Clostridia	Lachnospirales	Lachnospiraceae	[Ruminococcus] torques group	[Ruminococcus] torques group Genus	unknown [Ruminococcus] torques group (Genus) ASV038
ASV056	0.0375053	BFW	6C	culture	Bacteria	Proteobacteria	Gammaproteobacteria	Burkholderiales	Sutterellaceae	Sutterella	Sutterella Genus	unknown Sutterella (Genus) ASV056
ASV002	0.0370839	SUT	GMM like	culture	Bacteria	Proteobacteria	Gammaproteobacteria	Enterobacterales	Enterobacteriaceae	Escherichia-Shigella	Escherichia-Shigella Genus	unknown Escherichia-Shigella (Genus) ASV002
ASV008	0.0370839	WPL	6C	culture	Bacteria	Firmicutes	Clostridia	Lachnospirales	Lachnospiraceae	Anaerostipes	Anaerostipes hadrus	Anaerostipes hadrus ASV008
ASV012	0.0370839	SUT	feces	feces	Bacteria	Firmicutes	Clostridia	Oscillospirales	Ruminococcaceae	Faecalibacterium	Faecalibacterium prausnitzii	Faecalibacterium prausnitzii ASV012
ASV002	0.0366625	GCB	6C+Muc	culture	Bacteria	Proteobacteria	Gammaproteobacteria	Enterobacterales	Enterobacteriaceae	Escherichia-Shigella	Escherichia-Shigella Genus	unknown Escherichia-Shigella (Genus) ASV002
ASV003	0.0366625	JHB	BHI like	culture	Bacteria	Firmicutes	Clostridia	Lachnospirales	Lachnospiraceae	Blautia	Blautia Genus	unknown Blautia (Genus) ASV003
ASV005	0.0366625	GCB	6C+Muc	culture	Bacteria	Bacteroidota	Bacteroidia	Bacteroidales	Bacteroidaceae	Bacteroides	Bacteroides vulgatus	Bacteroides vulgatus ASV005
ASV005	0.0366625	SUT	feces	feces	Bacteria	Bacteroidota	Bacteroidia	Bacteroidales	Bacteroidaceae	Bacteroides	Bacteroides vulgatus	Bacteroides vulgatus ASV005
ASV007	0.0366625	AXZ	GMM like	culture	Bacteria	Firmicutes	Clostridia	Lachnospirales	Lachnospiraceae	Blautia	Blautia massiliensis	Blautia massiliensis ASV007
ASV050	0.0366625	TLM	3C+Muc	culture	Bacteria	Firmicutes	Clostridia	Lachnospirales	Lachnospiraceae	Coprococcus	Coprococcus eutactus	Coprococcus eutactus ASV050
ASV063	0.0366625	JHB	H2O	culture	Bacteria	Firmicutes	Clostridia	Lachnospirales	Lachnospiraceae	Lachnospiraceae UCG-004	Lachnospiraceae UCG-004 Genus	unknown Lachnospiraceae UCG-004 (Genus) ASV063
ASV004	0.036241	AXZ	H2O	culture	Bacteria	Bacteroidota	Bacteroidia	Bacteroidales	Prevotellaceae	Prevotella_9	Prevotella_9 copri	Prevotella_9 copri ASV004
ASV012	0.036241	SUT	3C+Muc	culture	Bacteria	Firmicutes	Clostridia	Oscillospirales	Ruminococcaceae	Faecalibacterium	Faecalibacterium prausnitzii	Faecalibacterium prausnitzii ASV012
ASV012	0.036241	WPL	6C	culture	Bacteria	Firmicutes	Clostridia	Oscillospirales	Ruminococcaceae	Faecalibacterium	Faecalibacterium prausnitzii	Faecalibacterium prausnitzii ASV012
ASV013	0.036241	GCB	3C+Muc	culture	Bacteria	Firmicutes	Clostridia	Lachnospirales	Lachnospiraceae	Dorea	Dorea longicatena	Dorea longicatena ASV013
ASV032	0.036241	AXZ	3C+Muc	culture	Bacteria	Actinobacteriota	Coriobacteriia	Coriobacteriales	Coriobacteriaceae	Collinsella	Collinsella aerofaciens	Collinsella aerofaciens ASV032
ASV032	0.036241	TLM	BHI like	culture	Bacteria	Actinobacteriota	Coriobacteriia	Coriobacteriales	Coriobacteriaceae	Collinsella	Collinsella aerofaciens	Collinsella aerofaciens ASV032
ASV066	0.036241	SUT	feces	feces	Bacteria	Firmicutes	Clostridia	Oscillospirales	Ruminococcaceae	Subdoligranulum	Subdoligranulum Genus	unknown Subdoligranulum (Genus) ASV066
ASV149	0.036241	KPJ	feces	feces	Bacteria	Firmicutes	Clostridia	Peptostreptococcales-Tissierellales	Peptostreptococcaceae	Romboutsia	Romboutsia Genus	unknown Romboutsia (Genus) ASV149
ASV006	0.0358196	TLM	feces	feces	Bacteria	Firmicutes	Clostridia	Lachnospirales	Lachnospiraceae	[Ruminococcus] torques group	[Ruminococcus] torques group Genus	unknown [Ruminococcus] torques group (Genus) ASV006
ASV012	0.0358196	SUT	3C	culture	Bacteria	Firmicutes	Clostridia	Oscillospirales	Ruminococcaceae	Faecalibacterium	Faecalibacterium prausnitzii	Faecalibacterium prausnitzii ASV012
ASV019	0.0358196	KPJ	H2O	culture	Bacteria	Bacteroidota	Bacteroidia	Bacteroidales	Bacteroidaceae	Bacteroides	Bacteroides Genus	unknown Bacteroides (Genus) ASV019
ASV020	0.0358196	GCB	6C+Muc	culture	Bacteria	Firmicutes	Clostridia	Lachnospirales	Lachnospiraceae	[Ruminococcus] gauvreauii group	[Ruminococcus] gauvreauii group Genus	unknown [Ruminococcus] gauvreauii group (Genus) ASV020
ASV022	0.0358196	KPJ	BHI like	culture	Bacteria	Firmicutes	Clostridia	Oscillospirales	Ruminococcaceae	Faecalibacterium	Faecalibacterium Genus	unknown Faecalibacterium (Genus) ASV022
ASV023	0.0358196	GCB	H2O	culture	Bacteria	Bacteroidota	Bacteroidia	Bacteroidales	Bacteroidaceae	Bacteroides	Bacteroides uniformis	Bacteroides uniformis ASV023
ASV111	0.0358196	BFW	Glc	culture	Bacteria	Firmicutes	Bacilli	Erysipelotrichales	Erysipelatoclostridiaceae	Catenibacterium	Catenibacterium mitsuokai	Catenibacterium mitsuokai ASV111
ASV162	0.0358196	BFW	H2O	culture	Bacteria	Firmicutes	Clostridia	Oscillospirales	Ruminococcaceae	Fournierella	Fournierella Genus	unknown Fournierella (Genus) ASV162
ASV006	0.0353982	AXZ	6C	culture	Bacteria	Firmicutes	Clostridia	Lachnospirales	Lachnospiraceae	[Ruminococcus] torques group	[Ruminococcus] torques group Genus	unknown [Ruminococcus] torques group (Genus) ASV006
ASV007	0.0353982	AXZ	3C+Muc	culture	Bacteria	Firmicutes	Clostridia	Lachnospirales	Lachnospiraceae	Blautia	Blautia massiliensis	Blautia massiliensis ASV007
ASV007	0.0353982	AXZ	BHI like	culture	Bacteria	Firmicutes	Clostridia	Lachnospirales	Lachnospiraceae	Blautia	Blautia massiliensis	Blautia massiliensis ASV007
ASV010	0.0353982	BFW	BHI like	culture	Bacteria	Firmicutes	Bacilli	Lactobacillales	Streptococcaceae	Streptococcus	Streptococcus Genus	unknown Streptococcus (Genus) ASV010
ASV038	0.0353982	BFW	3C	culture	Bacteria	Firmicutes	Clostridia	Lachnospirales	Lachnospiraceae	[Ruminococcus] torques group	[Ruminococcus] torques group Genus	unknown [Ruminococcus] torques group (Genus) ASV038
ASV109	0.0353982	KPJ	feces	feces	Bacteria	Firmicutes	Clostridia	Oscillospirales	Ruminococcaceae	Ruminococcaceae Family	Ruminococcaceae Family	unknown Ruminococcaceae (Family) ASV109
ASV009	0.0349768	GCB	6C	culture	Bacteria	Firmicutes	Clostridia	Lachnospirales	Lachnospiraceae	Lachnospiraceae ND3007 group	Lachnospiraceae ND3007 group Genus	unknown Lachnospiraceae ND3007 group (Genus) ASV009
ASV012	0.0349768	AXZ	3C	culture	Bacteria	Firmicutes	Clostridia	Oscillospirales	Ruminococcaceae	Faecalibacterium	Faecalibacterium prausnitzii	Faecalibacterium prausnitzii ASV012
ASV012	0.0349768	KPJ	6C	culture	Bacteria	Firmicutes	Clostridia	Oscillospirales	Ruminococcaceae	Faecalibacterium	Faecalibacterium prausnitzii	Faecalibacterium prausnitzii ASV012
ASV028	0.0349768	TLM	GMM like	culture	Bacteria	Actinobacteriota	Actinobacteria	Bifidobacteriales	Bifidobacteriaceae	Bifidobacterium	Bifidobacterium Genus	unknown Bifidobacterium (Genus) ASV028
ASV057	0.0349768	SUT	Glc	culture	Bacteria	Firmicutes	Negativicutes	Veillonellales-Selenomonadales	Selenomonadaceae	Megamonas	Megamonas funiformis	Megamonas funiformis ASV057
ASV090	0.0349768	TLM	feces	feces	Bacteria	Firmicutes	Clostridia	Lachnospirales	Lachnospiraceae	Roseburia	Roseburia inulinivorans	Roseburia inulinivorans ASV090
ASV136	0.0349768	WPL	feces	feces	Bacteria	Firmicutes	Clostridia	Oscillospirales	Ruminococcaceae	Subdoligranulum	Subdoligranulum Genus	unknown Subdoligranulum (Genus) ASV136
ASV003	0.0345554	SUT	H2O	culture	Bacteria	Firmicutes	Clostridia	Lachnospirales	Lachnospiraceae	Blautia	Blautia Genus	unknown Blautia (Genus) ASV003
ASV026	0.0345554	WPL	3C	culture	Bacteria	Proteobacteria	Gammaproteobacteria	Enterobacterales	Enterobacteriaceae	Enterobacteriaceae Family	Enterobacteriaceae Family	unknown Enterobacteriaceae (Family) ASV026
ASV033	0.0345554	GCB	BHI like	culture	Bacteria	Bacteroidota	Bacteroidia	Bacteroidales	Bacteroidaceae	Bacteroides	Bacteroides Genus	unknown Bacteroides (Genus) ASV033
ASV036	0.0345554	TLM	GMM like	culture	Bacteria	Proteobacteria	Gammaproteobacteria	Burkholderiales	Sutterellaceae	Sutterella	Sutterella wadsworthensis	Sutterella wadsworthensis ASV036
ASV037	0.0345554	WPL	Glc	culture	Bacteria	Firmicutes	Clostridia	Lachnospirales	Lachnospiraceae	Lachnoclostridium	Lachnoclostridium edouardi	Lachnoclostridium edouardi ASV037
ASV005	0.034134	GCB	6C	culture	Bacteria	Bacteroidota	Bacteroidia	Bacteroidales	Bacteroidaceae	Bacteroides	Bacteroides vulgatus	Bacteroides vulgatus ASV005
ASV011	0.034134	WPL	6C+Muc	culture	Bacteria	Firmicutes	Clostridia	Lachnospirales	Lachnospiraceae	Fusicatenibacter	Fusicatenibacter saccharivorans	Fusicatenibacter saccharivorans ASV011
ASV032	0.034134	AXZ	3C	culture	Bacteria	Actinobacteriota	Coriobacteriia	Coriobacteriales	Coriobacteriaceae	Collinsella	Collinsella aerofaciens	Collinsella aerofaciens ASV032
ASV001	0.0337126	AXZ	3C	culture	Bacteria	Firmicutes	Clostridia	Lachnospirales	Lachnospiraceae	Anaerostipes	Anaerostipes hadrus	Anaerostipes hadrus ASV001
ASV007	0.0337126	KPJ	GMM like	culture	Bacteria	Firmicutes	Clostridia	Lachnospirales	Lachnospiraceae	Blautia	Blautia massiliensis	Blautia massiliensis ASV007
ASV009	0.0337126	SUT	6C	culture	Bacteria	Firmicutes	Clostridia	Lachnospirales	Lachnospiraceae	Lachnospiraceae ND3007 group	Lachnospiraceae ND3007 group Genus	unknown Lachnospiraceae ND3007 group (Genus) ASV009
ASV029	0.0337126	GCB	BHI like	culture	Bacteria	Firmicutes	Clostridia	Lachnospirales	Lachnospiraceae	Lachnospiraceae UCG-004	Lachnospiraceae UCG-004 Genus	unknown Lachnospiraceae UCG-004 (Genus) ASV029
ASV032	0.0337126	SUT	BHI like	culture	Bacteria	Actinobacteriota	Coriobacteriia	Coriobacteriales	Coriobacteriaceae	Collinsella	Collinsella aerofaciens	Collinsella aerofaciens ASV032
ASV036	0.0337126	AXZ	H2O	culture	Bacteria	Proteobacteria	Gammaproteobacteria	Burkholderiales	Sutterellaceae	Sutterella	Sutterella wadsworthensis	Sutterella wadsworthensis ASV036
ASV044	0.0337126	WPL	3C	culture	Bacteria	Firmicutes	Bacilli	Erysipelotrichales	Erysipelatoclostridiaceae	Erysipelotrichaceae UCG-003	Erysipelotrichaceae UCG-003 bacterium	Erysipelotrichaceae UCG-003 bacterium ASV044
ASV046	0.0337126	AXZ	H2O	culture	Bacteria	Firmicutes	Negativicutes	Acidaminococcales	Acidaminococcaceae	Phascolarctobacterium	Phascolarctobacterium faecium	Phascolarctobacterium faecium ASV046
ASV046	0.0337126	GCB	H2O	culture	Bacteria	Firmicutes	Negativicutes	Acidaminococcales	Acidaminococcaceae	Phascolarctobacterium	Phascolarctobacterium faecium	Phascolarctobacterium faecium ASV046
ASV066	0.0337126	KPJ	feces	feces	Bacteria	Firmicutes	Clostridia	Oscillospirales	Ruminococcaceae	Subdoligranulum	Subdoligranulum Genus	unknown Subdoligranulum (Genus) ASV066
ASV001	0.0332912	GCB	GMM like	culture	Bacteria	Firmicutes	Clostridia	Lachnospirales	Lachnospiraceae	Anaerostipes	Anaerostipes hadrus	Anaerostipes hadrus ASV001
ASV003	0.0332912	JHB	Glc	culture	Bacteria	Firmicutes	Clostridia	Lachnospirales	Lachnospiraceae	Blautia	Blautia Genus	unknown Blautia (Genus) ASV003
ASV003	0.0332912	GCB	feces	feces	Bacteria	Firmicutes	Clostridia	Lachnospirales	Lachnospiraceae	Blautia	Blautia Genus	unknown Blautia (Genus) ASV003
ASV008	0.0332912	GCB	6C	culture	Bacteria	Firmicutes	Clostridia	Lachnospirales	Lachnospiraceae	Anaerostipes	Anaerostipes hadrus	Anaerostipes hadrus ASV008
ASV018	0.0332912	SUT	3C+Muc	culture	Bacteria	Actinobacteriota	Actinobacteria	Bifidobacteriales	Bifidobacteriaceae	Bifidobacterium	Bifidobacterium Genus	unknown Bifidobacterium (Genus) ASV018
ASV056	0.0332912	BFW	6C+Muc	culture	Bacteria	Proteobacteria	Gammaproteobacteria	Burkholderiales	Sutterellaceae	Sutterella	Sutterella Genus	unknown Sutterella (Genus) ASV056
ASV099	0.0332912	TLM	6C+Muc	culture	Bacteria	Firmicutes	Clostridia	Lachnospirales	Lachnospiraceae	[Eubacterium] ventriosum group	[Eubacterium] ventriosum group Genus	unknown [Eubacterium] ventriosum group (Genus) ASV099
ASV358	0.0332912	JHB	feces	feces	Bacteria	Bacteroidota	Bacteroidia	Bacteroidales	Prevotellaceae	Paraprevotella	Paraprevotella xylaniphila	Paraprevotella xylaniphila ASV358
ASV002	0.0328698	SUT	BHI like	culture	Bacteria	Proteobacteria	Gammaproteobacteria	Enterobacterales	Enterobacteriaceae	Escherichia-Shigella	Escherichia-Shigella Genus	unknown Escherichia-Shigella (Genus) ASV002
ASV005	0.0328698	TLM	GMM like	culture	Bacteria	Bacteroidota	Bacteroidia	Bacteroidales	Bacteroidaceae	Bacteroides	Bacteroides vulgatus	Bacteroides vulgatus ASV005
ASV006	0.0328698	AXZ	3C+Muc	culture	Bacteria	Firmicutes	Clostridia	Lachnospirales	Lachnospiraceae	[Ruminococcus] torques group	[Ruminococcus] torques group Genus	unknown [Ruminococcus] torques group (Genus) ASV006
ASV013	0.0328698	GCB	6C	culture	Bacteria	Firmicutes	Clostridia	Lachnospirales	Lachnospiraceae	Dorea	Dorea longicatena	Dorea longicatena ASV013
ASV013	0.0328698	GCB	BHI like	culture	Bacteria	Firmicutes	Clostridia	Lachnospirales	Lachnospiraceae	Dorea	Dorea longicatena	Dorea longicatena ASV013
ASV018	0.0328698	JHB	3C+Muc	culture	Bacteria	Actinobacteriota	Actinobacteria	Bifidobacteriales	Bifidobacteriaceae	Bifidobacterium	Bifidobacterium Genus	unknown Bifidobacterium (Genus) ASV018
ASV029	0.0328698	KPJ	BHI like	culture	Bacteria	Firmicutes	Clostridia	Lachnospirales	Lachnospiraceae	Lachnospiraceae UCG-004	Lachnospiraceae UCG-004 Genus	unknown Lachnospiraceae UCG-004 (Genus) ASV029
ASV006	0.0324484	AXZ	6C+Muc	culture	Bacteria	Firmicutes	Clostridia	Lachnospirales	Lachnospiraceae	[Ruminococcus] torques group	[Ruminococcus] torques group Genus	unknown [Ruminococcus] torques group (Genus) ASV006
ASV011	0.0324484	SUT	feces	feces	Bacteria	Firmicutes	Clostridia	Lachnospirales	Lachnospiraceae	Fusicatenibacter	Fusicatenibacter saccharivorans	Fusicatenibacter saccharivorans ASV011
ASV013	0.0324484	GCB	3C	culture	Bacteria	Firmicutes	Clostridia	Lachnospirales	Lachnospiraceae	Dorea	Dorea longicatena	Dorea longicatena ASV013
ASV018	0.0324484	GCB	3C+Muc	culture	Bacteria	Actinobacteriota	Actinobacteria	Bifidobacteriales	Bifidobacteriaceae	Bifidobacterium	Bifidobacterium Genus	unknown Bifidobacterium (Genus) ASV018
ASV021	0.0324484	WPL	feces	feces	Bacteria	Firmicutes	Clostridia	Lachnospirales	Lachnospiraceae	Agathobacter	Agathobacter Genus	unknown Agathobacter (Genus) ASV021
ASV045	0.0324484	JHB	H2O	culture	Bacteria	Firmicutes	Clostridia	Lachnospirales	Lachnospiraceae	Lachnospiraceae Family	Lachnospiraceae Family	unknown Lachnospiraceae (Family) ASV045
ASV100	0.0324484	GCB	3C	culture	Bacteria	Firmicutes	Clostridia	Lachnospirales	Lachnospiraceae	Anaerostipes	Anaerostipes Genus	unknown Anaerostipes (Genus) ASV100
ASV011	0.032027	SUT	6C	culture	Bacteria	Firmicutes	Clostridia	Lachnospirales	Lachnospiraceae	Fusicatenibacter	Fusicatenibacter saccharivorans	Fusicatenibacter saccharivorans ASV011
ASV031	0.032027	TLM	Glc	culture	Bacteria	Actinobacteriota	Actinobacteria	Bifidobacteriales	Bifidobacteriaceae	Bifidobacterium	Bifidobacterium Genus	unknown Bifidobacterium (Genus) ASV031
ASV034	0.032027	WPL	Glc	culture	Bacteria	Firmicutes	Clostridia	Lachnospirales	Lachnospiraceae	Lachnoclostridium	Lachnoclostridium Genus	unknown Lachnoclostridium (Genus) ASV034
ASV038	0.032027	SUT	6C	culture	Bacteria	Firmicutes	Clostridia	Lachnospirales	Lachnospiraceae	[Ruminococcus] torques group	[Ruminococcus] torques group Genus	unknown [Ruminococcus] torques group (Genus) ASV038
ASV046	0.032027	JHB	H2O	culture	Bacteria	Firmicutes	Negativicutes	Acidaminococcales	Acidaminococcaceae	Phascolarctobacterium	Phascolarctobacterium faecium	Phascolarctobacterium faecium ASV046
ASV053	0.032027	TLM	BHI like	culture	Bacteria	Firmicutes	Clostridia	Lachnospirales	Lachnospiraceae	Lachnospiraceae UCG-004	Lachnospiraceae UCG-004 Genus	unknown Lachnospiraceae UCG-004 (Genus) ASV053
ASV056	0.032027	BFW	3C+Muc	culture	Bacteria	Proteobacteria	Gammaproteobacteria	Burkholderiales	Sutterellaceae	Sutterella	Sutterella Genus	unknown Sutterella (Genus) ASV056
ASV003	0.0316056	SUT	Glc	culture	Bacteria	Firmicutes	Clostridia	Lachnospirales	Lachnospiraceae	Blautia	Blautia Genus	unknown Blautia (Genus) ASV003
ASV008	0.0316056	TLM	GMM like	culture	Bacteria	Firmicutes	Clostridia	Lachnospirales	Lachnospiraceae	Anaerostipes	Anaerostipes hadrus	Anaerostipes hadrus ASV008
ASV020	0.0316056	JHB	6C	culture	Bacteria	Firmicutes	Clostridia	Lachnospirales	Lachnospiraceae	[Ruminococcus] gauvreauii group	[Ruminococcus] gauvreauii group Genus	unknown [Ruminococcus] gauvreauii group (Genus) ASV020
ASV022	0.0316056	KPJ	feces	feces	Bacteria	Firmicutes	Clostridia	Oscillospirales	Ruminococcaceae	Faecalibacterium	Faecalibacterium Genus	unknown Faecalibacterium (Genus) ASV022
ASV043	0.0316056	GCB	H2O	culture	Bacteria	Bacteroidota	Bacteroidia	Bacteroidales	Bacteroidaceae	Bacteroides	Bacteroides Genus	unknown Bacteroides (Genus) ASV043
ASV046	0.0316056	KPJ	H2O	culture	Bacteria	Firmicutes	Negativicutes	Acidaminococcales	Acidaminococcaceae	Phascolarctobacterium	Phascolarctobacterium faecium	Phascolarctobacterium faecium ASV046
ASV008	0.0311842	TLM	BHI like	culture	Bacteria	Firmicutes	Clostridia	Lachnospirales	Lachnospiraceae	Anaerostipes	Anaerostipes hadrus	Anaerostipes hadrus ASV008
ASV015	0.0311842	BFW	3C+Muc	culture	Bacteria	Firmicutes	Bacilli	Lactobacillales	Enterococcaceae	Enterococcus	Enterococcus Genus	unknown Enterococcus (Genus) ASV015
ASV019	0.0311842	WPL	BHI like	culture	Bacteria	Bacteroidota	Bacteroidia	Bacteroidales	Bacteroidaceae	Bacteroides	Bacteroides Genus	unknown Bacteroides (Genus) ASV019
ASV037	0.0311842	GCB	H2O	culture	Bacteria	Firmicutes	Clostridia	Lachnospirales	Lachnospiraceae	Lachnoclostridium	Lachnoclostridium edouardi	Lachnoclostridium edouardi ASV037
ASV005	0.0307627	GCB	BHI like	culture	Bacteria	Bacteroidota	Bacteroidia	Bacteroidales	Bacteroidaceae	Bacteroides	Bacteroides vulgatus	Bacteroides vulgatus ASV005
ASV023	0.0307627	GCB	6C	culture	Bacteria	Bacteroidota	Bacteroidia	Bacteroidales	Bacteroidaceae	Bacteroides	Bacteroides uniformis	Bacteroides uniformis ASV023
ASV029	0.0307627	AXZ	BHI like	culture	Bacteria	Firmicutes	Clostridia	Lachnospirales	Lachnospiraceae	Lachnospiraceae UCG-004	Lachnospiraceae UCG-004 Genus	unknown Lachnospiraceae UCG-004 (Genus) ASV029
ASV029	0.0307627	BFW	BHI like	culture	Bacteria	Firmicutes	Clostridia	Lachnospirales	Lachnospiraceae	Lachnospiraceae UCG-004	Lachnospiraceae UCG-004 Genus	unknown Lachnospiraceae UCG-004 (Genus) ASV029
ASV042	0.0307627	GCB	H2O	culture	Bacteria	Firmicutes	Clostridia	Lachnospirales	Lachnospiraceae	Lachnospiraceae UCG-010	Lachnospiraceae UCG-010 Genus	unknown Lachnospiraceae UCG-010 (Genus) ASV042
ASV056	0.0307627	TLM	3C+Muc	culture	Bacteria	Proteobacteria	Gammaproteobacteria	Burkholderiales	Sutterellaceae	Sutterella	Sutterella Genus	unknown Sutterella (Genus) ASV056
ASV081	0.0307627	AXZ	H2O	culture	Bacteria	Bacteroidota	Bacteroidia	Bacteroidales	Bacteroidaceae	Bacteroides	Bacteroides salyersiae	Bacteroides salyersiae ASV081
ASV001	0.0303413	BFW	GMM like	culture	Bacteria	Firmicutes	Clostridia	Lachnospirales	Lachnospiraceae	Anaerostipes	Anaerostipes hadrus	Anaerostipes hadrus ASV001
ASV008	0.0303413	WPL	6C+Muc	culture	Bacteria	Firmicutes	Clostridia	Lachnospirales	Lachnospiraceae	Anaerostipes	Anaerostipes hadrus	Anaerostipes hadrus ASV008
ASV021	0.0303413	SUT	3C	culture	Bacteria	Firmicutes	Clostridia	Lachnospirales	Lachnospiraceae	Agathobacter	Agathobacter Genus	unknown Agathobacter (Genus) ASV021
ASV028	0.0303413	TLM	Glc	culture	Bacteria	Actinobacteriota	Actinobacteria	Bifidobacteriales	Bifidobacteriaceae	Bifidobacterium	Bifidobacterium Genus	unknown Bifidobacterium (Genus) ASV028
ASV032	0.0303413	BFW	GMM like	culture	Bacteria	Actinobacteriota	Coriobacteriia	Coriobacteriales	Coriobacteriaceae	Collinsella	Collinsella aerofaciens	Collinsella aerofaciens ASV032
ASV032	0.0303413	TLM	feces	feces	Bacteria	Actinobacteriota	Coriobacteriia	Coriobacteriales	Coriobacteriaceae	Collinsella	Collinsella aerofaciens	Collinsella aerofaciens ASV032
ASV033	0.0303413	WPL	Glc	culture	Bacteria	Bacteroidota	Bacteroidia	Bacteroidales	Bacteroidaceae	Bacteroides	Bacteroides Genus	unknown Bacteroides (Genus) ASV033
ASV054	0.0303413	BFW	BHI like	culture	Bacteria	Firmicutes	Clostridia	Lachnospirales	Lachnospiraceae	Dorea	Dorea formicigenerans	Dorea formicigenerans ASV054
ASV097	0.0303413	WPL	GMM like	culture	Bacteria	Firmicutes	Bacilli	Erysipelotrichales	Erysipelatoclostridiaceae	Erysipelatoclostridium	Erysipelatoclostridium ramosum	Erysipelatoclostridium ramosum ASV097
ASV001	0.0299199	JHB	feces	feces	Bacteria	Firmicutes	Clostridia	Lachnospirales	Lachnospiraceae	Anaerostipes	Anaerostipes hadrus	Anaerostipes hadrus ASV001
ASV003	0.0299199	TLM	BHI like	culture	Bacteria	Firmicutes	Clostridia	Lachnospirales	Lachnospiraceae	Blautia	Blautia Genus	unknown Blautia (Genus) ASV003
ASV006	0.0299199	BFW	GMM like	culture	Bacteria	Firmicutes	Clostridia	Lachnospirales	Lachnospiraceae	[Ruminococcus] torques group	[Ruminococcus] torques group Genus	unknown [Ruminococcus] torques group (Genus) ASV006
ASV013	0.0299199	BFW	3C	culture	Bacteria	Firmicutes	Clostridia	Lachnospirales	Lachnospiraceae	Dorea	Dorea longicatena	Dorea longicatena ASV013
ASV023	0.0299199	JHB	H2O	culture	Bacteria	Bacteroidota	Bacteroidia	Bacteroidales	Bacteroidaceae	Bacteroides	Bacteroides uniformis	Bacteroides uniformis ASV023
ASV025	0.0299199	SUT	3C+Muc	culture	Bacteria	Firmicutes	Clostridia	Lachnospirales	Lachnospiraceae	Coprococcus	Coprococcus comes	Coprococcus comes ASV025
ASV032	0.0299199	AXZ	BHI like	culture	Bacteria	Actinobacteriota	Coriobacteriia	Coriobacteriales	Coriobacteriaceae	Collinsella	Collinsella aerofaciens	Collinsella aerofaciens ASV032
ASV044	0.0299199	GCB	3C+Muc	culture	Bacteria	Firmicutes	Bacilli	Erysipelotrichales	Erysipelatoclostridiaceae	Erysipelotrichaceae UCG-003	Erysipelotrichaceae UCG-003 bacterium	Erysipelotrichaceae UCG-003 bacterium ASV044
ASV071	0.0299199	SUT	BHI like	culture	Bacteria	Bacteroidota	Bacteroidia	Bacteroidales	Bacteroidaceae	Bacteroides	Bacteroides Genus	unknown Bacteroides (Genus) ASV071
ASV003	0.0294985	BFW	BHI like	culture	Bacteria	Firmicutes	Clostridia	Lachnospirales	Lachnospiraceae	Blautia	Blautia Genus	unknown Blautia (Genus) ASV003
ASV044	0.0294985	JHB	3C+Muc	culture	Bacteria	Firmicutes	Bacilli	Erysipelotrichales	Erysipelatoclostridiaceae	Erysipelotrichaceae UCG-003	Erysipelotrichaceae UCG-003 bacterium	Erysipelotrichaceae UCG-003 bacterium ASV044
ASV049	0.0294985	AXZ	Glc	culture	Bacteria	Firmicutes	Clostridia	Lachnospirales	Lachnospiraceae	Lachnoclostridium	Lachnoclostridium Genus	unknown Lachnoclostridium (Genus) ASV049
ASV187	0.0294985	BFW	feces	feces	Bacteria	Bacteroidota	Bacteroidia	Bacteroidales	Prevotellaceae	Prevotella_9	Prevotella_9 Genus	unknown Prevotella_9 (Genus) ASV187
ASV336	0.0294985	JHB	feces	feces	Bacteria	Bacteroidota	Bacteroidia	Bacteroidales	Muribaculaceae	Muribaculaceae Family	Muribaculaceae Family	unknown Muribaculaceae (Family) ASV336
ASV339	0.0294985	JHB	feces	feces	Bacteria	Bacteroidota	Bacteroidia	Bacteroidales	Muribaculaceae	Muribaculaceae Family	Muribaculaceae Family	unknown Muribaculaceae (Family) ASV339
ASV004	0.0290771	BFW	BHI like	culture	Bacteria	Bacteroidota	Bacteroidia	Bacteroidales	Prevotellaceae	Prevotella_9	Prevotella_9 copri	Prevotella_9 copri ASV004
ASV006	0.0290771	AXZ	3C	culture	Bacteria	Firmicutes	Clostridia	Lachnospirales	Lachnospiraceae	[Ruminococcus] torques group	[Ruminococcus] torques group Genus	unknown [Ruminococcus] torques group (Genus) ASV006
ASV007	0.0290771	GCB	GMM like	culture	Bacteria	Firmicutes	Clostridia	Lachnospirales	Lachnospiraceae	Blautia	Blautia massiliensis	Blautia massiliensis ASV007
ASV012	0.0290771	JHB	6C+Muc	culture	Bacteria	Firmicutes	Clostridia	Oscillospirales	Ruminococcaceae	Faecalibacterium	Faecalibacterium prausnitzii	Faecalibacterium prausnitzii ASV012
ASV013	0.0290771	BFW	Glc	culture	Bacteria	Firmicutes	Clostridia	Lachnospirales	Lachnospiraceae	Dorea	Dorea longicatena	Dorea longicatena ASV013
ASV018	0.0290771	KPJ	3C+Muc	culture	Bacteria	Actinobacteriota	Actinobacteria	Bifidobacteriales	Bifidobacteriaceae	Bifidobacterium	Bifidobacterium Genus	unknown Bifidobacterium (Genus) ASV018
ASV018	0.0290771	GCB	feces	feces	Bacteria	Actinobacteriota	Actinobacteria	Bifidobacteriales	Bifidobacteriaceae	Bifidobacterium	Bifidobacterium Genus	unknown Bifidobacterium (Genus) ASV018
ASV019	0.0290771	TLM	H2O	culture	Bacteria	Bacteroidota	Bacteroidia	Bacteroidales	Bacteroidaceae	Bacteroides	Bacteroides Genus	unknown Bacteroides (Genus) ASV019
ASV045	0.0290771	SUT	H2O	culture	Bacteria	Firmicutes	Clostridia	Lachnospirales	Lachnospiraceae	Lachnospiraceae Family	Lachnospiraceae Family	unknown Lachnospiraceae (Family) ASV045
ASV109	0.0290771	TLM	feces	feces	Bacteria	Firmicutes	Clostridia	Oscillospirales	Ruminococcaceae	Ruminococcaceae Family	Ruminococcaceae Family	unknown Ruminococcaceae (Family) ASV109
ASV132	0.0290771	SUT	3C+Muc	culture	Bacteria	Bacteroidota	Bacteroidia	Bacteroidales	Bacteroidaceae	Bacteroides	Bacteroides massiliensis	Bacteroides massiliensis ASV132
ASV009	0.0286557	GCB	3C+Muc	culture	Bacteria	Firmicutes	Clostridia	Lachnospirales	Lachnospiraceae	Lachnospiraceae ND3007 group	Lachnospiraceae ND3007 group Genus	unknown Lachnospiraceae ND3007 group (Genus) ASV009
ASV013	0.0286557	JHB	6C+Muc	culture	Bacteria	Firmicutes	Clostridia	Lachnospirales	Lachnospiraceae	Dorea	Dorea longicatena	Dorea longicatena ASV013
ASV020	0.0286557	GCB	BHI like	culture	Bacteria	Firmicutes	Clostridia	Lachnospirales	Lachnospiraceae	[Ruminococcus] gauvreauii group	[Ruminococcus] gauvreauii group Genus	unknown [Ruminococcus] gauvreauii group (Genus) ASV020
ASV022	0.0286557	AXZ	feces	feces	Bacteria	Firmicutes	Clostridia	Oscillospirales	Ruminococcaceae	Faecalibacterium	Faecalibacterium Genus	unknown Faecalibacterium (Genus) ASV022
ASV029	0.0286557	GCB	GMM like	culture	Bacteria	Firmicutes	Clostridia	Lachnospirales	Lachnospiraceae	Lachnospiraceae UCG-004	Lachnospiraceae UCG-004 Genus	unknown Lachnospiraceae UCG-004 (Genus) ASV029
ASV032	0.0286557	JHB	BHI like	culture	Bacteria	Actinobacteriota	Coriobacteriia	Coriobacteriales	Coriobacteriaceae	Collinsella	Collinsella aerofaciens	Collinsella aerofaciens ASV032
ASV046	0.0286557	GCB	GMM like	culture	Bacteria	Firmicutes	Negativicutes	Acidaminococcales	Acidaminococcaceae	Phascolarctobacterium	Phascolarctobacterium faecium	Phascolarctobacterium faecium ASV046
ASV058	0.0286557	GCB	6C+Muc	culture	Bacteria	Firmicutes	Clostridia	Lachnospirales	Lachnospiraceae	Anaerostipes	Anaerostipes Genus	unknown Anaerostipes (Genus) ASV058
ASV109	0.0286557	GCB	feces	feces	Bacteria	Firmicutes	Clostridia	Oscillospirales	Ruminococcaceae	Ruminococcaceae Family	Ruminococcaceae Family	unknown Ruminococcaceae (Family) ASV109
ASV003	0.0282343	SUT	BHI like	culture	Bacteria	Firmicutes	Clostridia	Lachnospirales	Lachnospiraceae	Blautia	Blautia Genus	unknown Blautia (Genus) ASV003
ASV005	0.0282343	TLM	H2O	culture	Bacteria	Bacteroidota	Bacteroidia	Bacteroidales	Bacteroidaceae	Bacteroides	Bacteroides vulgatus	Bacteroides vulgatus ASV005
ASV007	0.0282343	AXZ	feces	feces	Bacteria	Firmicutes	Clostridia	Lachnospirales	Lachnospiraceae	Blautia	Blautia massiliensis	Blautia massiliensis ASV007
ASV009	0.0282343	KPJ	6C	culture	Bacteria	Firmicutes	Clostridia	Lachnospirales	Lachnospiraceae	Lachnospiraceae ND3007 group	Lachnospiraceae ND3007 group Genus	unknown Lachnospiraceae ND3007 group (Genus) ASV009
ASV019	0.0282343	TLM	BHI like	culture	Bacteria	Bacteroidota	Bacteroidia	Bacteroidales	Bacteroidaceae	Bacteroides	Bacteroides Genus	unknown Bacteroides (Genus) ASV019
ASV025	0.0282343	SUT	3C	culture	Bacteria	Firmicutes	Clostridia	Lachnospirales	Lachnospiraceae	Coprococcus	Coprococcus comes	Coprococcus comes ASV025
ASV060	0.0282343	TLM	feces	feces	Bacteria	Firmicutes	Clostridia	Lachnospirales	Lachnospiraceae	[Eubacterium] eligens group	[Eubacterium] eligens group Genus	unknown [Eubacterium] eligens group (Genus) ASV060
ASV126	0.0282343	KPJ	6C+Muc	culture	Bacteria	Bacteroidota	Bacteroidia	Bacteroidales	Bacteroidaceae	Bacteroides	Bacteroides Genus	unknown Bacteroides (Genus) ASV126
ASV001	0.0278129	AXZ	BHI like	culture	Bacteria	Firmicutes	Clostridia	Lachnospirales	Lachnospiraceae	Anaerostipes	Anaerostipes hadrus	Anaerostipes hadrus ASV001
ASV003	0.0278129	JHB	3C	culture	Bacteria	Firmicutes	Clostridia	Lachnospirales	Lachnospiraceae	Blautia	Blautia Genus	unknown Blautia (Genus) ASV003
ASV007	0.0278129	AXZ	Glc	culture	Bacteria	Firmicutes	Clostridia	Lachnospirales	Lachnospiraceae	Blautia	Blautia massiliensis	Blautia massiliensis ASV007
ASV011	0.0278129	SUT	3C	culture	Bacteria	Firmicutes	Clostridia	Lachnospirales	Lachnospiraceae	Fusicatenibacter	Fusicatenibacter saccharivorans	Fusicatenibacter saccharivorans ASV011
ASV020	0.0278129	SUT	6C	culture	Bacteria	Firmicutes	Clostridia	Lachnospirales	Lachnospiraceae	[Ruminococcus] gauvreauii group	[Ruminococcus] gauvreauii group Genus	unknown [Ruminococcus] gauvreauii group (Genus) ASV020
ASV025	0.0278129	KPJ	feces	feces	Bacteria	Firmicutes	Clostridia	Lachnospirales	Lachnospiraceae	Coprococcus	Coprococcus comes	Coprococcus comes ASV025
ASV067	0.0278129	JHB	H2O	culture	Bacteria	Bacteroidota	Bacteroidia	Bacteroidales	Bacteroidaceae	Bacteroides	Bacteroides Genus	unknown Bacteroides (Genus) ASV067
ASV080	0.0278129	WPL	GMM like	culture	Bacteria	Firmicutes	Clostridia	Oscillospirales	Oscillospiraceae	Flavonifractor	Flavonifractor plautii	Flavonifractor plautii ASV080
ASV004	0.0273915	BFW	H2O	culture	Bacteria	Bacteroidota	Bacteroidia	Bacteroidales	Prevotellaceae	Prevotella_9	Prevotella_9 copri	Prevotella_9 copri ASV004
ASV012	0.0273915	AXZ	6C	culture	Bacteria	Firmicutes	Clostridia	Oscillospirales	Ruminococcaceae	Faecalibacterium	Faecalibacterium prausnitzii	Faecalibacterium prausnitzii ASV012
ASV020	0.0273915	GCB	6C	culture	Bacteria	Firmicutes	Clostridia	Lachnospirales	Lachnospiraceae	[Ruminococcus] gauvreauii group	[Ruminococcus] gauvreauii group Genus	unknown [Ruminococcus] gauvreauii group (Genus) ASV020
ASV023	0.0273915	GCB	6C+Muc	culture	Bacteria	Bacteroidota	Bacteroidia	Bacteroidales	Bacteroidaceae	Bacteroides	Bacteroides uniformis	Bacteroides uniformis ASV023
ASV027	0.0273915	WPL	6C	culture	Bacteria	Bacteroidota	Bacteroidia	Bacteroidales	Bacteroidaceae	Bacteroides	Bacteroides uniformis	Bacteroides uniformis ASV027
ASV032	0.0273915	JHB	3C+Muc	culture	Bacteria	Actinobacteriota	Coriobacteriia	Coriobacteriales	Coriobacteriaceae	Collinsella	Collinsella aerofaciens	Collinsella aerofaciens ASV032
ASV046	0.0273915	KPJ	BHI like	culture	Bacteria	Firmicutes	Negativicutes	Acidaminococcales	Acidaminococcaceae	Phascolarctobacterium	Phascolarctobacterium faecium	Phascolarctobacterium faecium ASV046
ASV119	0.0273915	SUT	BHI like	culture	Bacteria	Firmicutes	Clostridia	Peptostreptococcales-Tissierellales	Peptostreptococcaceae	Intestinibacter	Intestinibacter bartlettii	Intestinibacter bartlettii ASV119
ASV139	0.0273915	SUT	6C+Muc	culture	Bacteria	Firmicutes	Clostridia	Lachnospirales	Lachnospiraceae	Tyzzerella	Tyzzerella Genus	unknown Tyzzerella (Genus) ASV139
ASV139	0.0273915	SUT	6C	culture	Bacteria	Firmicutes	Clostridia	Lachnospirales	Lachnospiraceae	Tyzzerella	Tyzzerella Genus	unknown Tyzzerella (Genus) ASV139
ASV153	0.0273915	AXZ	feces	feces	Bacteria	Firmicutes	Clostridia	Oscillospirales	Oscillospiraceae	UCG-002	UCG-002 Genus	unknown UCG-002 (Genus) ASV153
ASV011	0.0269701	SUT	6C+Muc	culture	Bacteria	Firmicutes	Clostridia	Lachnospirales	Lachnospiraceae	Fusicatenibacter	Fusicatenibacter saccharivorans	Fusicatenibacter saccharivorans ASV011
ASV012	0.0269701	GCB	3C	culture	Bacteria	Firmicutes	Clostridia	Oscillospirales	Ruminococcaceae	Faecalibacterium	Faecalibacterium prausnitzii	Faecalibacterium prausnitzii ASV012
ASV036	0.0269701	TLM	Glc	culture	Bacteria	Proteobacteria	Gammaproteobacteria	Burkholderiales	Sutterellaceae	Sutterella	Sutterella wadsworthensis	Sutterella wadsworthensis ASV036
ASV049	0.0269701	AXZ	H2O	culture	Bacteria	Firmicutes	Clostridia	Lachnospirales	Lachnospiraceae	Lachnoclostridium	Lachnoclostridium Genus	unknown Lachnoclostridium (Genus) ASV049
ASV082	0.0269701	TLM	3C+Muc	culture	Bacteria	Firmicutes	Clostridia	Lachnospirales	Lachnospiraceae	Dorea	Dorea Genus	unknown Dorea (Genus) ASV082
ASV126	0.0269701	KPJ	6C	culture	Bacteria	Bacteroidota	Bacteroidia	Bacteroidales	Bacteroidaceae	Bacteroides	Bacteroides Genus	unknown Bacteroides (Genus) ASV126
ASV215	0.0269701	BFW	GMM like	culture	Bacteria	Bacteroidota	Bacteroidia	Bacteroidales	Prevotellaceae	Prevotellaceae Family	Prevotellaceae Family	unknown Prevotellaceae (Family) ASV215
ASV007	0.0265487	BFW	BHI like	culture	Bacteria	Firmicutes	Clostridia	Lachnospirales	Lachnospiraceae	Blautia	Blautia massiliensis	Blautia massiliensis ASV007
ASV012	0.0265487	WPL	feces	feces	Bacteria	Firmicutes	Clostridia	Oscillospirales	Ruminococcaceae	Faecalibacterium	Faecalibacterium prausnitzii	Faecalibacterium prausnitzii ASV012
ASV019	0.0265487	TLM	GMM like	culture	Bacteria	Bacteroidota	Bacteroidia	Bacteroidales	Bacteroidaceae	Bacteroides	Bacteroides Genus	unknown Bacteroides (Genus) ASV019
ASV026	0.0265487	WPL	BHI like	culture	Bacteria	Proteobacteria	Gammaproteobacteria	Enterobacterales	Enterobacteriaceae	Enterobacteriaceae Family	Enterobacteriaceae Family	unknown Enterobacteriaceae (Family) ASV026
ASV031	0.0265487	TLM	3C	culture	Bacteria	Actinobacteriota	Actinobacteria	Bifidobacteriales	Bifidobacteriaceae	Bifidobacterium	Bifidobacterium Genus	unknown Bifidobacterium (Genus) ASV031
ASV042	0.0265487	KPJ	BHI like	culture	Bacteria	Firmicutes	Clostridia	Lachnospirales	Lachnospiraceae	Lachnospiraceae UCG-010	Lachnospiraceae UCG-010 Genus	unknown Lachnospiraceae UCG-010 (Genus) ASV042
ASV057	0.0265487	SUT	H2O	culture	Bacteria	Firmicutes	Negativicutes	Veillonellales-Selenomonadales	Selenomonadaceae	Megamonas	Megamonas funiformis	Megamonas funiformis ASV057
ASV058	0.0265487	GCB	GMM like	culture	Bacteria	Firmicutes	Clostridia	Lachnospirales	Lachnospiraceae	Anaerostipes	Anaerostipes Genus	unknown Anaerostipes (Genus) ASV058
ASV062	0.0265487	JHB	H2O	culture	Bacteria	Firmicutes	Clostridia	Oscillospirales	Oscillospiraceae	Colidextribacter	Colidextribacter Genus	unknown Colidextribacter (Genus) ASV062
ASV068	0.0265487	AXZ	feces	feces	Bacteria	Firmicutes	Clostridia	Oscillospirales	Ruminococcaceae	Ruminococcus	Ruminococcus bicirculans	Ruminococcus bicirculans ASV068
ASV084	0.0265487	TLM	GMM like	culture	Bacteria	Bacteroidota	Bacteroidia	Bacteroidales	Bacteroidaceae	Bacteroides	Bacteroides uniformis	Bacteroides uniformis ASV084
ASV010	0.0261273	TLM	BHI like	culture	Bacteria	Firmicutes	Bacilli	Lactobacillales	Streptococcaceae	Streptococcus	Streptococcus Genus	unknown Streptococcus (Genus) ASV010
ASV012	0.0261273	SUT	6C+Muc	culture	Bacteria	Firmicutes	Clostridia	Oscillospirales	Ruminococcaceae	Faecalibacterium	Faecalibacterium prausnitzii	Faecalibacterium prausnitzii ASV012
ASV095	0.0261273	BFW	Glc	culture	Bacteria	Bacteroidota	Bacteroidia	Bacteroidales	Prevotellaceae	Prevotellaceae Family	Prevotellaceae Family	unknown Prevotellaceae (Family) ASV095
ASV136	0.0261273	JHB	feces	feces	Bacteria	Firmicutes	Clostridia	Oscillospirales	Ruminococcaceae	Subdoligranulum	Subdoligranulum Genus	unknown Subdoligranulum (Genus) ASV136
ASV245	0.0261273	JHB	feces	feces	Bacteria	Firmicutes	Clostridia	Oscillospirales	Ruminococcaceae	Ruminococcaceae Family	Ruminococcaceae Family	unknown Ruminococcaceae (Family) ASV245
ASV008	0.0257059	GCB	BHI like	culture	Bacteria	Firmicutes	Clostridia	Lachnospirales	Lachnospiraceae	Anaerostipes	Anaerostipes hadrus	Anaerostipes hadrus ASV008
ASV008	0.0257059	SUT	BHI like	culture	Bacteria	Firmicutes	Clostridia	Lachnospirales	Lachnospiraceae	Anaerostipes	Anaerostipes hadrus	Anaerostipes hadrus ASV008
ASV013	0.0257059	BFW	6C	culture	Bacteria	Firmicutes	Clostridia	Lachnospirales	Lachnospiraceae	Dorea	Dorea longicatena	Dorea longicatena ASV013
ASV023	0.0257059	SUT	BHI like	culture	Bacteria	Bacteroidota	Bacteroidia	Bacteroidales	Bacteroidaceae	Bacteroides	Bacteroides uniformis	Bacteroides uniformis ASV023
ASV028	0.0257059	TLM	3C+Muc	culture	Bacteria	Actinobacteriota	Actinobacteria	Bifidobacteriales	Bifidobacteriaceae	Bifidobacterium	Bifidobacterium Genus	unknown Bifidobacterium (Genus) ASV028
ASV032	0.0257059	AXZ	feces	feces	Bacteria	Actinobacteriota	Coriobacteriia	Coriobacteriales	Coriobacteriaceae	Collinsella	Collinsella aerofaciens	Collinsella aerofaciens ASV032
ASV042	0.0257059	GCB	GMM like	culture	Bacteria	Firmicutes	Clostridia	Lachnospirales	Lachnospiraceae	Lachnospiraceae UCG-010	Lachnospiraceae UCG-010 Genus	unknown Lachnospiraceae UCG-010 (Genus) ASV042
ASV065	0.0257059	JHB	Glc	culture	Bacteria	Firmicutes	Clostridia	Lachnospirales	Lachnospiraceae	Anaerostipes	Anaerostipes Genus	unknown Anaerostipes (Genus) ASV065
ASV083	0.0257059	BFW	6C+Muc	culture	Bacteria	Firmicutes	Clostridia	Lachnospirales	Lachnospiraceae	[Eubacterium] eligens group	[Eubacterium] eligens group Genus	unknown [Eubacterium] eligens group (Genus) ASV083
ASV084	0.0257059	TLM	BHI like	culture	Bacteria	Bacteroidota	Bacteroidia	Bacteroidales	Bacteroidaceae	Bacteroides	Bacteroides uniformis	Bacteroides uniformis ASV084
ASV122	0.0257059	SUT	6C+Muc	culture	Bacteria	Bacteroidota	Bacteroidia	Bacteroidales	Bacteroidaceae	Bacteroides	Bacteroides thetaiotaomicron	Bacteroides thetaiotaomicron ASV122
ASV224	0.0257059	KPJ	feces	feces	Bacteria	Firmicutes	Clostridia	Oscillospirales	[Eubacterium] coprostanoligenes group	[Eubacterium] coprostanoligenes group Family	[Eubacterium] coprostanoligenes group Family	unknown [Eubacterium] coprostanoligenes group (Family) ASV224
ASV001	0.0252845	AXZ	3C+Muc	culture	Bacteria	Firmicutes	Clostridia	Lachnospirales	Lachnospiraceae	Anaerostipes	Anaerostipes hadrus	Anaerostipes hadrus ASV001
ASV012	0.0252845	AXZ	GMM like	culture	Bacteria	Firmicutes	Clostridia	Oscillospirales	Ruminococcaceae	Faecalibacterium	Faecalibacterium prausnitzii	Faecalibacterium prausnitzii ASV012
ASV048	0.0252845	SUT	H2O	culture	Bacteria	Bacteroidota	Bacteroidia	Bacteroidales	Tannerellaceae	Parabacteroides	Parabacteroides merdae	Parabacteroides merdae ASV048
ASV089	0.0252845	JHB	GMM like	culture	Bacteria	Firmicutes	Clostridia	Lachnospirales	Lachnospiraceae	Dorea	Dorea Genus	unknown Dorea (Genus) ASV089
ASV113	0.0252845	AXZ	H2O	culture	Bacteria	Bacteroidota	Bacteroidia	Bacteroidales	Bacteroidaceae	Bacteroides	Bacteroides thetaiotaomicron	Bacteroides thetaiotaomicron ASV113
ASV132	0.0252845	SUT	BHI like	culture	Bacteria	Bacteroidota	Bacteroidia	Bacteroidales	Bacteroidaceae	Bacteroides	Bacteroides massiliensis	Bacteroides massiliensis ASV132
ASV208	0.0252845	BFW	3C+Muc	culture	Bacteria	Firmicutes	Bacilli	Lactobacillales	Lactobacillaceae	Ligilactobacillus	Ligilactobacillus Genus	unknown Ligilactobacillus (Genus) ASV208
ASV294	0.0252845	BFW	H2O	culture	Bacteria	Bacteroidota	Bacteroidia	Bacteroidales	Bacteroidaceae	Bacteroides	Bacteroides Genus	unknown Bacteroides (Genus) ASV294
ASV325	0.0252845	KPJ	H2O	culture	Bacteria	Desulfobacterota	Desulfovibrionia	Desulfovibrionales	Desulfovibrionaceae	Desulfovibrio	Desulfovibrio Genus	unknown Desulfovibrio (Genus) ASV325
ASV002	0.024863	WPL	H2O	culture	Bacteria	Proteobacteria	Gammaproteobacteria	Enterobacterales	Enterobacteriaceae	Escherichia-Shigella	Escherichia-Shigella Genus	unknown Escherichia-Shigella (Genus) ASV002
ASV036	0.024863	AXZ	BHI like	culture	Bacteria	Proteobacteria	Gammaproteobacteria	Burkholderiales	Sutterellaceae	Sutterella	Sutterella wadsworthensis	Sutterella wadsworthensis ASV036
ASV046	0.024863	GCB	BHI like	culture	Bacteria	Firmicutes	Negativicutes	Acidaminococcales	Acidaminococcaceae	Phascolarctobacterium	Phascolarctobacterium faecium	Phascolarctobacterium faecium ASV046
ASV048	0.024863	SUT	BHI like	culture	Bacteria	Bacteroidota	Bacteroidia	Bacteroidales	Tannerellaceae	Parabacteroides	Parabacteroides merdae	Parabacteroides merdae ASV048
ASV049	0.024863	TLM	Glc	culture	Bacteria	Firmicutes	Clostridia	Lachnospirales	Lachnospiraceae	Lachnoclostridium	Lachnoclostridium Genus	unknown Lachnoclostridium (Genus) ASV049
ASV061	0.024863	WPL	H2O	culture	Bacteria	Firmicutes	Clostridia	Lachnospirales	Lachnospiraceae	Lachnospiraceae Family	Lachnospiraceae Family	unknown Lachnospiraceae (Family) ASV061
ASV122	0.024863	SUT	H2O	culture	Bacteria	Bacteroidota	Bacteroidia	Bacteroidales	Bacteroidaceae	Bacteroides	Bacteroides thetaiotaomicron	Bacteroides thetaiotaomicron ASV122
ASV122	0.024863	SUT	BHI like	culture	Bacteria	Bacteroidota	Bacteroidia	Bacteroidales	Bacteroidaceae	Bacteroides	Bacteroides thetaiotaomicron	Bacteroides thetaiotaomicron ASV122
ASV001	0.0244416	AXZ	6C	culture	Bacteria	Firmicutes	Clostridia	Lachnospirales	Lachnospiraceae	Anaerostipes	Anaerostipes hadrus	Anaerostipes hadrus ASV001
ASV003	0.0244416	BFW	3C	culture	Bacteria	Firmicutes	Clostridia	Lachnospirales	Lachnospiraceae	Blautia	Blautia Genus	unknown Blautia (Genus) ASV003
ASV006	0.0244416	KPJ	GMM like	culture	Bacteria	Firmicutes	Clostridia	Lachnospirales	Lachnospiraceae	[Ruminococcus] torques group	[Ruminococcus] torques group Genus	unknown [Ruminococcus] torques group (Genus) ASV006
ASV018	0.0244416	KPJ	6C	culture	Bacteria	Actinobacteriota	Actinobacteria	Bifidobacteriales	Bifidobacteriaceae	Bifidobacterium	Bifidobacterium Genus	unknown Bifidobacterium (Genus) ASV018
ASV018	0.0244416	GCB	3C	culture	Bacteria	Actinobacteriota	Actinobacteria	Bifidobacteriales	Bifidobacteriaceae	Bifidobacterium	Bifidobacterium Genus	unknown Bifidobacterium (Genus) ASV018
ASV021	0.0244416	WPL	3C+Muc	culture	Bacteria	Firmicutes	Clostridia	Lachnospirales	Lachnospiraceae	Agathobacter	Agathobacter Genus	unknown Agathobacter (Genus) ASV021
ASV025	0.0244416	SUT	6C+Muc	culture	Bacteria	Firmicutes	Clostridia	Lachnospirales	Lachnospiraceae	Coprococcus	Coprococcus comes	Coprococcus comes ASV025
ASV059	0.0244416	AXZ	3C+Muc	culture	Bacteria	Bacteroidota	Bacteroidia	Bacteroidales	Prevotellaceae	Prevotella_9	Prevotella_9 Genus	unknown Prevotella_9 (Genus) ASV059
ASV073	0.0244416	KPJ	Glc	culture	Bacteria	Proteobacteria	Gammaproteobacteria	Enterobacterales	Enterobacteriaceae	Escherichia-Shigella	Escherichia-Shigella Genus	unknown Escherichia-Shigella (Genus) ASV073
ASV094	0.0244416	AXZ	6C+Muc	culture	Bacteria	Firmicutes	Clostridia	Lachnospirales	Lachnospiraceae	Lachnospira	Lachnospira pectinoschiza	Lachnospira pectinoschiza ASV094
ASV136	0.0244416	SUT	feces	feces	Bacteria	Firmicutes	Clostridia	Oscillospirales	Ruminococcaceae	Subdoligranulum	Subdoligranulum Genus	unknown Subdoligranulum (Genus) ASV136
ASV006	0.0240202	GCB	BHI like	culture	Bacteria	Firmicutes	Clostridia	Lachnospirales	Lachnospiraceae	[Ruminococcus] torques group	[Ruminococcus] torques group Genus	unknown [Ruminococcus] torques group (Genus) ASV006
ASV010	0.0240202	TLM	Glc	culture	Bacteria	Firmicutes	Bacilli	Lactobacillales	Streptococcaceae	Streptococcus	Streptococcus Genus	unknown Streptococcus (Genus) ASV010
ASV013	0.0240202	SUT	BHI like	culture	Bacteria	Firmicutes	Clostridia	Lachnospirales	Lachnospiraceae	Dorea	Dorea longicatena	Dorea longicatena ASV013
ASV013	0.0240202	AXZ	feces	feces	Bacteria	Firmicutes	Clostridia	Lachnospirales	Lachnospiraceae	Dorea	Dorea longicatena	Dorea longicatena ASV013
ASV019	0.0240202	KPJ	GMM like	culture	Bacteria	Bacteroidota	Bacteroidia	Bacteroidales	Bacteroidaceae	Bacteroides	Bacteroides Genus	unknown Bacteroides (Genus) ASV019
ASV083	0.0240202	WPL	6C	culture	Bacteria	Firmicutes	Clostridia	Lachnospirales	Lachnospiraceae	[Eubacterium] eligens group	[Eubacterium] eligens group Genus	unknown [Eubacterium] eligens group (Genus) ASV083
ASV005	0.0235988	TLM	6C	culture	Bacteria	Bacteroidota	Bacteroidia	Bacteroidales	Bacteroidaceae	Bacteroides	Bacteroides vulgatus	Bacteroides vulgatus ASV005
ASV012	0.0235988	KPJ	3C+Muc	culture	Bacteria	Firmicutes	Clostridia	Oscillospirales	Ruminococcaceae	Faecalibacterium	Faecalibacterium prausnitzii	Faecalibacterium prausnitzii ASV012
ASV018	0.0235988	JHB	feces	feces	Bacteria	Actinobacteriota	Actinobacteria	Bifidobacteriales	Bifidobacteriaceae	Bifidobacterium	Bifidobacterium Genus	unknown Bifidobacterium (Genus) ASV018
ASV022	0.0235988	KPJ	GMM like	culture	Bacteria	Firmicutes	Clostridia	Oscillospirales	Ruminococcaceae	Faecalibacterium	Faecalibacterium Genus	unknown Faecalibacterium (Genus) ASV022
ASV027	0.0235988	WPL	6C+Muc	culture	Bacteria	Bacteroidota	Bacteroidia	Bacteroidales	Bacteroidaceae	Bacteroides	Bacteroides uniformis	Bacteroides uniformis ASV027
ASV041	0.0235988	WPL	6C	culture	Bacteria	Firmicutes	Clostridia	Lachnospirales	Lachnospiraceae	Blautia	Blautia faecis	Blautia faecis ASV041
ASV051	0.0235988	KPJ	feces	feces	Bacteria	Firmicutes	Clostridia	Lachnospirales	Lachnospiraceae	[Eubacterium] hallii group	[Eubacterium] hallii group Genus	unknown [Eubacterium] hallii group (Genus) ASV051
ASV058	0.0235988	GCB	BHI like	culture	Bacteria	Firmicutes	Clostridia	Lachnospirales	Lachnospiraceae	Anaerostipes	Anaerostipes Genus	unknown Anaerostipes (Genus) ASV058
ASV139	0.0235988	WPL	6C+Muc	culture	Bacteria	Firmicutes	Clostridia	Lachnospirales	Lachnospiraceae	Tyzzerella	Tyzzerella Genus	unknown Tyzzerella (Genus) ASV139
ASV001	0.0231774	KPJ	6C	culture	Bacteria	Firmicutes	Clostridia	Lachnospirales	Lachnospiraceae	Anaerostipes	Anaerostipes hadrus	Anaerostipes hadrus ASV001
ASV002	0.0231774	AXZ	BHI like	culture	Bacteria	Proteobacteria	Gammaproteobacteria	Enterobacterales	Enterobacteriaceae	Escherichia-Shigella	Escherichia-Shigella Genus	unknown Escherichia-Shigella (Genus) ASV002
ASV003	0.0231774	BFW	Glc	culture	Bacteria	Firmicutes	Clostridia	Lachnospirales	Lachnospiraceae	Blautia	Blautia Genus	unknown Blautia (Genus) ASV003
ASV009	0.0231774	KPJ	6C+Muc	culture	Bacteria	Firmicutes	Clostridia	Lachnospirales	Lachnospiraceae	Lachnospiraceae ND3007 group	Lachnospiraceae ND3007 group Genus	unknown Lachnospiraceae ND3007 group (Genus) ASV009
ASV012	0.0231774	KPJ	6C+Muc	culture	Bacteria	Firmicutes	Clostridia	Oscillospirales	Ruminococcaceae	Faecalibacterium	Faecalibacterium prausnitzii	Faecalibacterium prausnitzii ASV012
ASV013	0.0231774	BFW	GMM like	culture	Bacteria	Firmicutes	Clostridia	Lachnospirales	Lachnospiraceae	Dorea	Dorea longicatena	Dorea longicatena ASV013
ASV019	0.0231774	GCB	GMM like	culture	Bacteria	Bacteroidota	Bacteroidia	Bacteroidales	Bacteroidaceae	Bacteroides	Bacteroides Genus	unknown Bacteroides (Genus) ASV019
ASV021	0.0231774	SUT	3C+Muc	culture	Bacteria	Firmicutes	Clostridia	Lachnospirales	Lachnospiraceae	Agathobacter	Agathobacter Genus	unknown Agathobacter (Genus) ASV021
ASV028	0.0231774	TLM	6C+Muc	culture	Bacteria	Actinobacteriota	Actinobacteria	Bifidobacteriales	Bifidobacteriaceae	Bifidobacterium	Bifidobacterium Genus	unknown Bifidobacterium (Genus) ASV028
ASV047	0.0231774	BFW	6C+Muc	culture	Bacteria	Firmicutes	Clostridia	Lachnospirales	Lachnospiraceae	Lachnospira	Lachnospira pectinoschiza	Lachnospira pectinoschiza ASV047
ASV066	0.0231774	AXZ	feces	feces	Bacteria	Firmicutes	Clostridia	Oscillospirales	Ruminococcaceae	Subdoligranulum	Subdoligranulum Genus	unknown Subdoligranulum (Genus) ASV066
ASV008	0.022756	JHB	3C	culture	Bacteria	Firmicutes	Clostridia	Lachnospirales	Lachnospiraceae	Anaerostipes	Anaerostipes hadrus	Anaerostipes hadrus ASV008
ASV009	0.022756	GCB	3C	culture	Bacteria	Firmicutes	Clostridia	Lachnospirales	Lachnospiraceae	Lachnospiraceae ND3007 group	Lachnospiraceae ND3007 group Genus	unknown Lachnospiraceae ND3007 group (Genus) ASV009
ASV012	0.022756	AXZ	BHI like	culture	Bacteria	Firmicutes	Clostridia	Oscillospirales	Ruminococcaceae	Faecalibacterium	Faecalibacterium prausnitzii	Faecalibacterium prausnitzii ASV012
ASV012	0.022756	BFW	BHI like	culture	Bacteria	Firmicutes	Clostridia	Oscillospirales	Ruminococcaceae	Faecalibacterium	Faecalibacterium prausnitzii	Faecalibacterium prausnitzii ASV012
ASV012	0.022756	BFW	GMM like	culture	Bacteria	Firmicutes	Clostridia	Oscillospirales	Ruminococcaceae	Faecalibacterium	Faecalibacterium prausnitzii	Faecalibacterium prausnitzii ASV012
ASV022	0.022756	GCB	3C+Muc	culture	Bacteria	Firmicutes	Clostridia	Oscillospirales	Ruminococcaceae	Faecalibacterium	Faecalibacterium Genus	unknown Faecalibacterium (Genus) ASV022
ASV025	0.022756	WPL	BHI like	culture	Bacteria	Firmicutes	Clostridia	Lachnospirales	Lachnospiraceae	Coprococcus	Coprococcus comes	Coprococcus comes ASV025
ASV033	0.022756	KPJ	H2O	culture	Bacteria	Bacteroidota	Bacteroidia	Bacteroidales	Bacteroidaceae	Bacteroides	Bacteroides Genus	unknown Bacteroides (Genus) ASV033
ASV041	0.022756	WPL	3C+Muc	culture	Bacteria	Firmicutes	Clostridia	Lachnospirales	Lachnospiraceae	Blautia	Blautia faecis	Blautia faecis ASV041
ASV043	0.022756	TLM	6C+Muc	culture	Bacteria	Bacteroidota	Bacteroidia	Bacteroidales	Bacteroidaceae	Bacteroides	Bacteroides Genus	unknown Bacteroides (Genus) ASV043
ASV044	0.022756	WPL	feces	feces	Bacteria	Firmicutes	Bacilli	Erysipelotrichales	Erysipelatoclostridiaceae	Erysipelotrichaceae UCG-003	Erysipelotrichaceae UCG-003 bacterium	Erysipelotrichaceae UCG-003 bacterium ASV044
ASV045	0.022756	BFW	H2O	culture	Bacteria	Firmicutes	Clostridia	Lachnospirales	Lachnospiraceae	Lachnospiraceae Family	Lachnospiraceae Family	unknown Lachnospiraceae (Family) ASV045
ASV051	0.022756	TLM	feces	feces	Bacteria	Firmicutes	Clostridia	Lachnospirales	Lachnospiraceae	[Eubacterium] hallii group	[Eubacterium] hallii group Genus	unknown [Eubacterium] hallii group (Genus) ASV051
ASV125	0.022756	GCB	3C	culture	Bacteria	Firmicutes	Clostridia	Lachnospirales	Lachnospiraceae	Anaerostipes	Anaerostipes Genus	unknown Anaerostipes (Genus) ASV125
ASV001	0.0223346	AXZ	6C+Muc	culture	Bacteria	Firmicutes	Clostridia	Lachnospirales	Lachnospiraceae	Anaerostipes	Anaerostipes hadrus	Anaerostipes hadrus ASV001
ASV005	0.0223346	AXZ	3C+Muc	culture	Bacteria	Bacteroidota	Bacteroidia	Bacteroidales	Bacteroidaceae	Bacteroides	Bacteroides vulgatus	Bacteroides vulgatus ASV005
ASV006	0.0223346	SUT	6C	culture	Bacteria	Firmicutes	Clostridia	Lachnospirales	Lachnospiraceae	[Ruminococcus] torques group	[Ruminococcus] torques group Genus	unknown [Ruminococcus] torques group (Genus) ASV006
ASV041	0.0223346	JHB	3C	culture	Bacteria	Firmicutes	Clostridia	Lachnospirales	Lachnospiraceae	Blautia	Blautia faecis	Blautia faecis ASV041
ASV046	0.0223346	JHB	3C	culture	Bacteria	Firmicutes	Negativicutes	Acidaminococcales	Acidaminococcaceae	Phascolarctobacterium	Phascolarctobacterium faecium	Phascolarctobacterium faecium ASV046
ASV047	0.0223346	BFW	6C	culture	Bacteria	Firmicutes	Clostridia	Lachnospirales	Lachnospiraceae	Lachnospira	Lachnospira pectinoschiza	Lachnospira pectinoschiza ASV047
ASV049	0.0223346	TLM	GMM like	culture	Bacteria	Firmicutes	Clostridia	Lachnospirales	Lachnospiraceae	Lachnoclostridium	Lachnoclostridium Genus	unknown Lachnoclostridium (Genus) ASV049
ASV051	0.0223346	BFW	3C	culture	Bacteria	Firmicutes	Clostridia	Lachnospirales	Lachnospiraceae	[Eubacterium] hallii group	[Eubacterium] hallii group Genus	unknown [Eubacterium] hallii group (Genus) ASV051
ASV061	0.0223346	GCB	H2O	culture	Bacteria	Firmicutes	Clostridia	Lachnospirales	Lachnospiraceae	Lachnospiraceae Family	Lachnospiraceae Family	unknown Lachnospiraceae (Family) ASV061
ASV089	0.0223346	JHB	3C	culture	Bacteria	Firmicutes	Clostridia	Lachnospirales	Lachnospiraceae	Dorea	Dorea Genus	unknown Dorea (Genus) ASV089
ASV169	0.0223346	KPJ	GMM like	culture	Bacteria	Firmicutes	Clostridia	Lachnospirales	Lachnospiraceae	Blautia	Blautia Genus	unknown Blautia (Genus) ASV169
ASV245	0.0223346	BFW	feces	feces	Bacteria	Firmicutes	Clostridia	Oscillospirales	Ruminococcaceae	Ruminococcaceae Family	Ruminococcaceae Family	unknown Ruminococcaceae (Family) ASV245
ASV008	0.0219132	TLM	3C	culture	Bacteria	Firmicutes	Clostridia	Lachnospirales	Lachnospiraceae	Anaerostipes	Anaerostipes hadrus	Anaerostipes hadrus ASV008
ASV013	0.0219132	AXZ	GMM like	culture	Bacteria	Firmicutes	Clostridia	Lachnospirales	Lachnospiraceae	Dorea	Dorea longicatena	Dorea longicatena ASV013
ASV018	0.0219132	KPJ	6C+Muc	culture	Bacteria	Actinobacteriota	Actinobacteria	Bifidobacteriales	Bifidobacteriaceae	Bifidobacterium	Bifidobacterium Genus	unknown Bifidobacterium (Genus) ASV018
ASV018	0.0219132	GCB	6C+Muc	culture	Bacteria	Actinobacteriota	Actinobacteria	Bifidobacteriales	Bifidobacteriaceae	Bifidobacterium	Bifidobacterium Genus	unknown Bifidobacterium (Genus) ASV018
ASV019	0.0219132	SUT	GMM like	culture	Bacteria	Bacteroidota	Bacteroidia	Bacteroidales	Bacteroidaceae	Bacteroides	Bacteroides Genus	unknown Bacteroides (Genus) ASV019
ASV022	0.0219132	JHB	6C	culture	Bacteria	Firmicutes	Clostridia	Oscillospirales	Ruminococcaceae	Faecalibacterium	Faecalibacterium Genus	unknown Faecalibacterium (Genus) ASV022
ASV026	0.0219132	WPL	6C+Muc	culture	Bacteria	Proteobacteria	Gammaproteobacteria	Enterobacterales	Enterobacteriaceae	Enterobacteriaceae Family	Enterobacteriaceae Family	unknown Enterobacteriaceae (Family) ASV026
ASV029	0.0219132	WPL	GMM like	culture	Bacteria	Firmicutes	Clostridia	Lachnospirales	Lachnospiraceae	Lachnospiraceae UCG-004	Lachnospiraceae UCG-004 Genus	unknown Lachnospiraceae UCG-004 (Genus) ASV029
ASV059	0.0219132	AXZ	3C	culture	Bacteria	Bacteroidota	Bacteroidia	Bacteroidales	Prevotellaceae	Prevotella_9	Prevotella_9 Genus	unknown Prevotella_9 (Genus) ASV059
ASV094	0.0219132	AXZ	6C	culture	Bacteria	Firmicutes	Clostridia	Lachnospirales	Lachnospiraceae	Lachnospira	Lachnospira pectinoschiza	Lachnospira pectinoschiza ASV094
ASV100	0.0219132	GCB	3C+Muc	culture	Bacteria	Firmicutes	Clostridia	Lachnospirales	Lachnospiraceae	Anaerostipes	Anaerostipes Genus	unknown Anaerostipes (Genus) ASV100
ASV121	0.0219132	KPJ	H2O	culture	Bacteria	Bacteroidota	Bacteroidia	Bacteroidales	Bacteroidaceae	Bacteroides	Bacteroides Genus	unknown Bacteroides (Genus) ASV121
ASV122	0.0219132	SUT	GMM like	culture	Bacteria	Bacteroidota	Bacteroidia	Bacteroidales	Bacteroidaceae	Bacteroides	Bacteroides thetaiotaomicron	Bacteroides thetaiotaomicron ASV122
ASV310	0.0219132	SUT	BHI like	culture	Bacteria	Firmicutes	Clostridia	Lachnospirales	Lachnospiraceae	Blautia	Blautia Genus	unknown Blautia (Genus) ASV310
ASV001	0.0214918	JHB	H2O	culture	Bacteria	Firmicutes	Clostridia	Lachnospirales	Lachnospiraceae	Anaerostipes	Anaerostipes hadrus	Anaerostipes hadrus ASV001
ASV007	0.0214918	BFW	Glc	culture	Bacteria	Firmicutes	Clostridia	Lachnospirales	Lachnospiraceae	Blautia	Blautia massiliensis	Blautia massiliensis ASV007
ASV007	0.0214918	SUT	Glc	culture	Bacteria	Firmicutes	Clostridia	Lachnospirales	Lachnospiraceae	Blautia	Blautia massiliensis	Blautia massiliensis ASV007
ASV009	0.0214918	SUT	feces	feces	Bacteria	Firmicutes	Clostridia	Lachnospirales	Lachnospiraceae	Lachnospiraceae ND3007 group	Lachnospiraceae ND3007 group Genus	unknown Lachnospiraceae ND3007 group (Genus) ASV009
ASV012	0.0214918	SUT	6C	culture	Bacteria	Firmicutes	Clostridia	Oscillospirales	Ruminococcaceae	Faecalibacterium	Faecalibacterium prausnitzii	Faecalibacterium prausnitzii ASV012
ASV013	0.0214918	AXZ	3C	culture	Bacteria	Firmicutes	Clostridia	Lachnospirales	Lachnospiraceae	Dorea	Dorea longicatena	Dorea longicatena ASV013
ASV013	0.0214918	GCB	6C+Muc	culture	Bacteria	Firmicutes	Clostridia	Lachnospirales	Lachnospiraceae	Dorea	Dorea longicatena	Dorea longicatena ASV013
ASV020	0.0214918	SUT	6C+Muc	culture	Bacteria	Firmicutes	Clostridia	Lachnospirales	Lachnospiraceae	[Ruminococcus] gauvreauii group	[Ruminococcus] gauvreauii group Genus	unknown [Ruminococcus] gauvreauii group (Genus) ASV020
ASV028	0.0214918	TLM	6C	culture	Bacteria	Actinobacteriota	Actinobacteria	Bifidobacteriales	Bifidobacteriaceae	Bifidobacterium	Bifidobacterium Genus	unknown Bifidobacterium (Genus) ASV028
ASV044	0.0214918	AXZ	3C+Muc	culture	Bacteria	Firmicutes	Bacilli	Erysipelotrichales	Erysipelatoclostridiaceae	Erysipelotrichaceae UCG-003	Erysipelotrichaceae UCG-003 bacterium	Erysipelotrichaceae UCG-003 bacterium ASV044
ASV060	0.0214918	GCB	6C+Muc	culture	Bacteria	Firmicutes	Clostridia	Lachnospirales	Lachnospiraceae	[Eubacterium] eligens group	[Eubacterium] eligens group Genus	unknown [Eubacterium] eligens group (Genus) ASV060
ASV082	0.0214918	TLM	3C	culture	Bacteria	Firmicutes	Clostridia	Lachnospirales	Lachnospiraceae	Dorea	Dorea Genus	unknown Dorea (Genus) ASV082
ASV083	0.0214918	WPL	6C+Muc	culture	Bacteria	Firmicutes	Clostridia	Lachnospirales	Lachnospiraceae	[Eubacterium] eligens group	[Eubacterium] eligens group Genus	unknown [Eubacterium] eligens group (Genus) ASV083
ASV103	0.0214918	JHB	3C+Muc	culture	Bacteria	Bacteroidota	Bacteroidia	Bacteroidales	Bacteroidaceae	Bacteroides	Bacteroides Genus	unknown Bacteroides (Genus) ASV103
ASV001	0.0210704	KPJ	6C+Muc	culture	Bacteria	Firmicutes	Clostridia	Lachnospirales	Lachnospiraceae	Anaerostipes	Anaerostipes hadrus	Anaerostipes hadrus ASV001
ASV005	0.0210704	AXZ	3C	culture	Bacteria	Bacteroidota	Bacteroidia	Bacteroidales	Bacteroidaceae	Bacteroides	Bacteroides vulgatus	Bacteroides vulgatus ASV005
ASV005	0.0210704	TLM	6C+Muc	culture	Bacteria	Bacteroidota	Bacteroidia	Bacteroidales	Bacteroidaceae	Bacteroides	Bacteroides vulgatus	Bacteroides vulgatus ASV005
ASV012	0.0210704	GCB	6C	culture	Bacteria	Firmicutes	Clostridia	Oscillospirales	Ruminococcaceae	Faecalibacterium	Faecalibacterium prausnitzii	Faecalibacterium prausnitzii ASV012
ASV023	0.0210704	GCB	GMM like	culture	Bacteria	Bacteroidota	Bacteroidia	Bacteroidales	Bacteroidaceae	Bacteroides	Bacteroides uniformis	Bacteroides uniformis ASV023
ASV027	0.0210704	JHB	6C+Muc	culture	Bacteria	Bacteroidota	Bacteroidia	Bacteroidales	Bacteroidaceae	Bacteroides	Bacteroides uniformis	Bacteroides uniformis ASV027
ASV027	0.0210704	WPL	GMM like	culture	Bacteria	Bacteroidota	Bacteroidia	Bacteroidales	Bacteroidaceae	Bacteroides	Bacteroides uniformis	Bacteroides uniformis ASV027
ASV045	0.0210704	JHB	3C	culture	Bacteria	Firmicutes	Clostridia	Lachnospirales	Lachnospiraceae	Lachnospiraceae Family	Lachnospiraceae Family	unknown Lachnospiraceae (Family) ASV045
ASV083	0.0210704	BFW	6C	culture	Bacteria	Firmicutes	Clostridia	Lachnospirales	Lachnospiraceae	[Eubacterium] eligens group	[Eubacterium] eligens group Genus	unknown [Eubacterium] eligens group (Genus) ASV083
ASV103	0.0210704	JHB	3C	culture	Bacteria	Bacteroidota	Bacteroidia	Bacteroidales	Bacteroidaceae	Bacteroides	Bacteroides Genus	unknown Bacteroides (Genus) ASV103
ASV147	0.0210704	TLM	H2O	culture	Bacteria	Bacteroidota	Bacteroidia	Bacteroidales	Bacteroidaceae	Bacteroides	Bacteroides salyersiae	Bacteroides salyersiae ASV147
ASV005	0.020649	BFW	H2O	culture	Bacteria	Bacteroidota	Bacteroidia	Bacteroidales	Bacteroidaceae	Bacteroides	Bacteroides vulgatus	Bacteroides vulgatus ASV005
ASV007	0.020649	BFW	GMM like	culture	Bacteria	Firmicutes	Clostridia	Lachnospirales	Lachnospiraceae	Blautia	Blautia massiliensis	Blautia massiliensis ASV007
ASV007	0.020649	KPJ	feces	feces	Bacteria	Firmicutes	Clostridia	Lachnospirales	Lachnospiraceae	Blautia	Blautia massiliensis	Blautia massiliensis ASV007
ASV011	0.020649	SUT	Glc	culture	Bacteria	Firmicutes	Clostridia	Lachnospirales	Lachnospiraceae	Fusicatenibacter	Fusicatenibacter saccharivorans	Fusicatenibacter saccharivorans ASV011
ASV015	0.020649	BFW	6C	culture	Bacteria	Firmicutes	Bacilli	Lactobacillales	Enterococcaceae	Enterococcus	Enterococcus Genus	unknown Enterococcus (Genus) ASV015
ASV019	0.020649	AXZ	H2O	culture	Bacteria	Bacteroidota	Bacteroidia	Bacteroidales	Bacteroidaceae	Bacteroides	Bacteroides Genus	unknown Bacteroides (Genus) ASV019
ASV020	0.020649	BFW	6C+Muc	culture	Bacteria	Firmicutes	Clostridia	Lachnospirales	Lachnospiraceae	[Ruminococcus] gauvreauii group	[Ruminococcus] gauvreauii group Genus	unknown [Ruminococcus] gauvreauii group (Genus) ASV020
ASV028	0.020649	WPL	6C+Muc	culture	Bacteria	Actinobacteriota	Actinobacteria	Bifidobacteriales	Bifidobacteriaceae	Bifidobacterium	Bifidobacterium Genus	unknown Bifidobacterium (Genus) ASV028
ASV042	0.020649	GCB	Glc	culture	Bacteria	Firmicutes	Clostridia	Lachnospirales	Lachnospiraceae	Lachnospiraceae UCG-010	Lachnospiraceae UCG-010 Genus	unknown Lachnospiraceae UCG-010 (Genus) ASV042
ASV046	0.020649	KPJ	Glc	culture	Bacteria	Firmicutes	Negativicutes	Acidaminococcales	Acidaminococcaceae	Phascolarctobacterium	Phascolarctobacterium faecium	Phascolarctobacterium faecium ASV046
ASV051	0.020649	BFW	Glc	culture	Bacteria	Firmicutes	Clostridia	Lachnospirales	Lachnospiraceae	[Eubacterium] hallii group	[Eubacterium] hallii group Genus	unknown [Eubacterium] hallii group (Genus) ASV051
ASV053	0.020649	TLM	GMM like	culture	Bacteria	Firmicutes	Clostridia	Lachnospirales	Lachnospiraceae	Lachnospiraceae UCG-004	Lachnospiraceae UCG-004 Genus	unknown Lachnospiraceae UCG-004 (Genus) ASV053
ASV104	0.020649	JHB	H2O	culture	Bacteria	Firmicutes	Clostridia	Lachnospirales	Lachnospiraceae	Lachnoclostridium	Lachnoclostridium Genus	unknown Lachnoclostridium (Genus) ASV104
ASV005	0.0202276	KPJ	feces	feces	Bacteria	Bacteroidota	Bacteroidia	Bacteroidales	Bacteroidaceae	Bacteroides	Bacteroides vulgatus	Bacteroides vulgatus ASV005
ASV010	0.0202276	BFW	3C+Muc	culture	Bacteria	Firmicutes	Bacilli	Lactobacillales	Streptococcaceae	Streptococcus	Streptococcus Genus	unknown Streptococcus (Genus) ASV010
ASV020	0.0202276	JHB	6C+Muc	culture	Bacteria	Firmicutes	Clostridia	Lachnospirales	Lachnospiraceae	[Ruminococcus] gauvreauii group	[Ruminococcus] gauvreauii group Genus	unknown [Ruminococcus] gauvreauii group (Genus) ASV020
ASV025	0.0202276	SUT	GMM like	culture	Bacteria	Firmicutes	Clostridia	Lachnospirales	Lachnospiraceae	Coprococcus	Coprococcus comes	Coprococcus comes ASV025
ASV078	0.0202276	WPL	6C+Muc	culture	Bacteria	Firmicutes	Clostridia	Oscillospirales	Ruminococcaceae	Faecalibacterium	Faecalibacterium prausnitzii	Faecalibacterium prausnitzii ASV078
ASV122	0.0202276	SUT	6C	culture	Bacteria	Bacteroidota	Bacteroidia	Bacteroidales	Bacteroidaceae	Bacteroides	Bacteroides thetaiotaomicron	Bacteroides thetaiotaomicron ASV122
ASV139	0.0202276	WPL	6C	culture	Bacteria	Firmicutes	Clostridia	Lachnospirales	Lachnospiraceae	Tyzzerella	Tyzzerella Genus	unknown Tyzzerella (Genus) ASV139
ASV008	0.0198062	AXZ	3C	culture	Bacteria	Firmicutes	Clostridia	Lachnospirales	Lachnospiraceae	Anaerostipes	Anaerostipes hadrus	Anaerostipes hadrus ASV008
ASV008	0.0198062	TLM	H2O	culture	Bacteria	Firmicutes	Clostridia	Lachnospirales	Lachnospiraceae	Anaerostipes	Anaerostipes hadrus	Anaerostipes hadrus ASV008
ASV018	0.0198062	GCB	6C	culture	Bacteria	Actinobacteriota	Actinobacteria	Bifidobacteriales	Bifidobacteriaceae	Bifidobacterium	Bifidobacterium Genus	unknown Bifidobacterium (Genus) ASV018
ASV022	0.0198062	JHB	6C+Muc	culture	Bacteria	Firmicutes	Clostridia	Oscillospirales	Ruminococcaceae	Faecalibacterium	Faecalibacterium Genus	unknown Faecalibacterium (Genus) ASV022
ASV027	0.0198062	AXZ	BHI like	culture	Bacteria	Bacteroidota	Bacteroidia	Bacteroidales	Bacteroidaceae	Bacteroides	Bacteroides uniformis	Bacteroides uniformis ASV027
ASV027	0.0198062	WPL	H2O	culture	Bacteria	Bacteroidota	Bacteroidia	Bacteroidales	Bacteroidaceae	Bacteroides	Bacteroides uniformis	Bacteroides uniformis ASV027
ASV039	0.0198062	AXZ	6C+Muc	culture	Bacteria	Firmicutes	Clostridia	Lachnospirales	Lachnospiraceae	Coprococcus	Coprococcus Genus	unknown Coprococcus (Genus) ASV039
ASV039	0.0198062	BFW	feces	feces	Bacteria	Firmicutes	Clostridia	Lachnospirales	Lachnospiraceae	Coprococcus	Coprococcus Genus	unknown Coprococcus (Genus) ASV039
ASV043	0.0198062	TLM	BHI like	culture	Bacteria	Bacteroidota	Bacteroidia	Bacteroidales	Bacteroidaceae	Bacteroides	Bacteroides Genus	unknown Bacteroides (Genus) ASV043
ASV046	0.0198062	KPJ	6C	culture	Bacteria	Firmicutes	Negativicutes	Acidaminococcales	Acidaminococcaceae	Phascolarctobacterium	Phascolarctobacterium faecium	Phascolarctobacterium faecium ASV046
ASV053	0.0198062	BFW	BHI like	culture	Bacteria	Firmicutes	Clostridia	Lachnospirales	Lachnospiraceae	Lachnospiraceae UCG-004	Lachnospiraceae UCG-004 Genus	unknown Lachnospiraceae UCG-004 (Genus) ASV053
ASV070	0.0198062	BFW	GMM like	culture	Bacteria	Firmicutes	Clostridia	Lachnospirales	Lachnospiraceae	Coprococcus	Coprococcus catus	Coprococcus catus ASV070
ASV133	0.0198062	AXZ	H2O	culture	Bacteria	Firmicutes	Clostridia	Oscillospirales	Ruminococcaceae	Ruminococcaceae Family	Ruminococcaceae Family	unknown Ruminococcaceae (Family) ASV133
ASV215	0.0198062	BFW	BHI like	culture	Bacteria	Bacteroidota	Bacteroidia	Bacteroidales	Prevotellaceae	Prevotellaceae Family	Prevotellaceae Family	unknown Prevotellaceae (Family) ASV215
ASV237	0.0198062	WPL	H2O	culture	Bacteria	Proteobacteria	Gammaproteobacteria	Enterobacterales	Enterobacterales Order	Enterobacterales Order	Enterobacterales Order	unknown Enterobacterales (Order) ASV237
ASV283	0.0198062	KPJ	6C+Muc	culture	Bacteria	Firmicutes	Clostridia	Lachnospirales	Lachnospiraceae	[Eubacterium] eligens group	[Eubacterium] eligens group Genus	unknown [Eubacterium] eligens group (Genus) ASV283
ASV008	0.0193847	JHB	3C+Muc	culture	Bacteria	Firmicutes	Clostridia	Lachnospirales	Lachnospiraceae	Anaerostipes	Anaerostipes hadrus	Anaerostipes hadrus ASV008
ASV011	0.0193847	TLM	GMM like	culture	Bacteria	Firmicutes	Clostridia	Lachnospirales	Lachnospiraceae	Fusicatenibacter	Fusicatenibacter saccharivorans	Fusicatenibacter saccharivorans ASV011
ASV013	0.0193847	BFW	6C+Muc	culture	Bacteria	Firmicutes	Clostridia	Lachnospirales	Lachnospiraceae	Dorea	Dorea longicatena	Dorea longicatena ASV013
ASV013	0.0193847	SUT	Glc	culture	Bacteria	Firmicutes	Clostridia	Lachnospirales	Lachnospiraceae	Dorea	Dorea longicatena	Dorea longicatena ASV013
ASV015	0.0193847	AXZ	BHI like	culture	Bacteria	Firmicutes	Bacilli	Lactobacillales	Enterococcaceae	Enterococcus	Enterococcus Genus	unknown Enterococcus (Genus) ASV015
ASV015	0.0193847	BFW	H2O	culture	Bacteria	Firmicutes	Bacilli	Lactobacillales	Enterococcaceae	Enterococcus	Enterococcus Genus	unknown Enterococcus (Genus) ASV015
ASV023	0.0193847	JHB	BHI like	culture	Bacteria	Bacteroidota	Bacteroidia	Bacteroidales	Bacteroidaceae	Bacteroides	Bacteroides uniformis	Bacteroides uniformis ASV023
ASV025	0.0193847	SUT	feces	feces	Bacteria	Firmicutes	Clostridia	Lachnospirales	Lachnospiraceae	Coprococcus	Coprococcus comes	Coprococcus comes ASV025
ASV031	0.0193847	TLM	3C+Muc	culture	Bacteria	Actinobacteriota	Actinobacteria	Bifidobacteriales	Bifidobacteriaceae	Bifidobacterium	Bifidobacterium Genus	unknown Bifidobacterium (Genus) ASV031
ASV036	0.0193847	JHB	H2O	culture	Bacteria	Proteobacteria	Gammaproteobacteria	Burkholderiales	Sutterellaceae	Sutterella	Sutterella wadsworthensis	Sutterella wadsworthensis ASV036
ASV046	0.0193847	JHB	GMM like	culture	Bacteria	Firmicutes	Negativicutes	Acidaminococcales	Acidaminococcaceae	Phascolarctobacterium	Phascolarctobacterium faecium	Phascolarctobacterium faecium ASV046
ASV049	0.0193847	AXZ	BHI like	culture	Bacteria	Firmicutes	Clostridia	Lachnospirales	Lachnospiraceae	Lachnoclostridium	Lachnoclostridium Genus	unknown Lachnoclostridium (Genus) ASV049
ASV070	0.0193847	BFW	Glc	culture	Bacteria	Firmicutes	Clostridia	Lachnospirales	Lachnospiraceae	Coprococcus	Coprococcus catus	Coprococcus catus ASV070
ASV076	0.0193847	JHB	3C	culture	Bacteria	Firmicutes	Clostridia	Lachnospirales	Lachnospiraceae	[Eubacterium] hallii group	[Eubacterium] hallii group Genus	unknown [Eubacterium] hallii group (Genus) ASV076
ASV081	0.0193847	JHB	H2O	culture	Bacteria	Bacteroidota	Bacteroidia	Bacteroidales	Bacteroidaceae	Bacteroides	Bacteroides salyersiae	Bacteroides salyersiae ASV081
ASV230	0.0193847	BFW	GMM like	culture	Bacteria	Bacteroidota	Bacteroidia	Bacteroidales	Prevotellaceae	Prevotellaceae Family	Prevotellaceae Family	unknown Prevotellaceae (Family) ASV230
ASV249	0.0193847	JHB	6C+Muc	culture	Bacteria	Firmicutes	Clostridia	Lachnospirales	Lachnospiraceae	Lachnospiraceae Family	Lachnospiraceae Family	unknown Lachnospiraceae (Family) ASV249
ASV283	0.0193847	KPJ	6C	culture	Bacteria	Firmicutes	Clostridia	Lachnospirales	Lachnospiraceae	[Eubacterium] eligens group	[Eubacterium] eligens group Genus	unknown [Eubacterium] eligens group (Genus) ASV283
ASV001	0.0189633	AXZ	H2O	culture	Bacteria	Firmicutes	Clostridia	Lachnospirales	Lachnospiraceae	Anaerostipes	Anaerostipes hadrus	Anaerostipes hadrus ASV001
ASV006	0.0189633	GCB	Glc	culture	Bacteria	Firmicutes	Clostridia	Lachnospirales	Lachnospiraceae	[Ruminococcus] torques group	[Ruminococcus] torques group Genus	unknown [Ruminococcus] torques group (Genus) ASV006
ASV013	0.0189633	AXZ	3C+Muc	culture	Bacteria	Firmicutes	Clostridia	Lachnospirales	Lachnospiraceae	Dorea	Dorea longicatena	Dorea longicatena ASV013
ASV013	0.0189633	KPJ	GMM like	culture	Bacteria	Firmicutes	Clostridia	Lachnospirales	Lachnospiraceae	Dorea	Dorea longicatena	Dorea longicatena ASV013
ASV013	0.0189633	SUT	6C	culture	Bacteria	Firmicutes	Clostridia	Lachnospirales	Lachnospiraceae	Dorea	Dorea longicatena	Dorea longicatena ASV013
ASV020	0.0189633	SUT	H2O	culture	Bacteria	Firmicutes	Clostridia	Lachnospirales	Lachnospiraceae	[Ruminococcus] gauvreauii group	[Ruminococcus] gauvreauii group Genus	unknown [Ruminococcus] gauvreauii group (Genus) ASV020
ASV022	0.0189633	GCB	6C+Muc	culture	Bacteria	Firmicutes	Clostridia	Oscillospirales	Ruminococcaceae	Faecalibacterium	Faecalibacterium Genus	unknown Faecalibacterium (Genus) ASV022
ASV040	0.0189633	GCB	3C+Muc	culture	Bacteria	Firmicutes	Clostridia	Lachnospirales	Lachnospiraceae	Blautia	Blautia obeum	Blautia obeum ASV040
ASV044	0.0189633	AXZ	3C	culture	Bacteria	Firmicutes	Bacilli	Erysipelotrichales	Erysipelatoclostridiaceae	Erysipelotrichaceae UCG-003	Erysipelotrichaceae UCG-003 bacterium	Erysipelotrichaceae UCG-003 bacterium ASV044
ASV100	0.0189633	GCB	6C	culture	Bacteria	Firmicutes	Clostridia	Lachnospirales	Lachnospiraceae	Anaerostipes	Anaerostipes Genus	unknown Anaerostipes (Genus) ASV100
ASV116	0.0189633	TLM	GMM like	culture	Bacteria	Firmicutes	Negativicutes	Acidaminococcales	Acidaminococcaceae	Phascolarctobacterium	Phascolarctobacterium succinatutens	Phascolarctobacterium succinatutens ASV116
ASV331	0.0189633	GCB	feces	feces	Bacteria	Firmicutes	Clostridia	Clostridia UCG-014	Clostridia UCG-014 Order	Clostridia UCG-014 Order	Clostridia UCG-014 Order	unknown Clostridia UCG-014 (Order) ASV331
ASV006	0.0185419	BFW	6C+Muc	culture	Bacteria	Firmicutes	Clostridia	Lachnospirales	Lachnospiraceae	[Ruminococcus] torques group	[Ruminococcus] torques group Genus	unknown [Ruminococcus] torques group (Genus) ASV006
ASV018	0.0185419	GCB	Glc	culture	Bacteria	Actinobacteriota	Actinobacteria	Bifidobacteriales	Bifidobacteriaceae	Bifidobacterium	Bifidobacterium Genus	unknown Bifidobacterium (Genus) ASV018
ASV020	0.0185419	BFW	Glc	culture	Bacteria	Firmicutes	Clostridia	Lachnospirales	Lachnospiraceae	[Ruminococcus] gauvreauii group	[Ruminococcus] gauvreauii group Genus	unknown [Ruminococcus] gauvreauii group (Genus) ASV020
ASV027	0.0185419	JHB	6C	culture	Bacteria	Bacteroidota	Bacteroidia	Bacteroidales	Bacteroidaceae	Bacteroides	Bacteroides uniformis	Bacteroides uniformis ASV027
ASV028	0.0185419	WPL	3C	culture	Bacteria	Actinobacteriota	Actinobacteria	Bifidobacteriales	Bifidobacteriaceae	Bifidobacterium	Bifidobacterium Genus	unknown Bifidobacterium (Genus) ASV028
ASV043	0.0185419	GCB	GMM like	culture	Bacteria	Bacteroidota	Bacteroidia	Bacteroidales	Bacteroidaceae	Bacteroides	Bacteroides Genus	unknown Bacteroides (Genus) ASV043
ASV045	0.0185419	JHB	GMM like	culture	Bacteria	Firmicutes	Clostridia	Lachnospirales	Lachnospiraceae	Lachnospiraceae Family	Lachnospiraceae Family	unknown Lachnospiraceae (Family) ASV045
ASV067	0.0185419	JHB	6C+Muc	culture	Bacteria	Bacteroidota	Bacteroidia	Bacteroidales	Bacteroidaceae	Bacteroides	Bacteroides Genus	unknown Bacteroides (Genus) ASV067
ASV074	0.0185419	JHB	Glc	culture	Bacteria	Firmicutes	Clostridia	Lachnospirales	Lachnospiraceae	Anaerostipes	Anaerostipes Genus	unknown Anaerostipes (Genus) ASV074
ASV082	0.0185419	TLM	H2O	culture	Bacteria	Firmicutes	Clostridia	Lachnospirales	Lachnospiraceae	Dorea	Dorea Genus	unknown Dorea (Genus) ASV082
ASV082	0.0185419	TLM	GMM like	culture	Bacteria	Firmicutes	Clostridia	Lachnospirales	Lachnospiraceae	Dorea	Dorea Genus	unknown Dorea (Genus) ASV082
ASV092	0.0185419	GCB	6C+Muc	culture	Bacteria	Firmicutes	Clostridia	Lachnospirales	Lachnospiraceae	Blautia	Blautia Genus	unknown Blautia (Genus) ASV092
ASV119	0.0185419	SUT	feces	feces	Bacteria	Firmicutes	Clostridia	Peptostreptococcales-Tissierellales	Peptostreptococcaceae	Intestinibacter	Intestinibacter bartlettii	Intestinibacter bartlettii ASV119
ASV171	0.0185419	TLM	feces	feces	Bacteria	Actinobacteriota	Actinobacteria	Bifidobacteriales	Bifidobacteriaceae	Bifidobacterium	Bifidobacterium bifidum	Bifidobacterium bifidum ASV171
ASV300	0.0185419	GCB	feces	feces	Bacteria	Verrucomicrobiota	Verrucomicrobiae	Verrucomicrobiales	Akkermansiaceae	Akkermansia	Akkermansia muciniphila	Akkermansia muciniphila ASV300
ASV008	0.0181205	AXZ	6C+Muc	culture	Bacteria	Firmicutes	Clostridia	Lachnospirales	Lachnospiraceae	Anaerostipes	Anaerostipes hadrus	Anaerostipes hadrus ASV008
ASV008	0.0181205	GCB	GMM like	culture	Bacteria	Firmicutes	Clostridia	Lachnospirales	Lachnospiraceae	Anaerostipes	Anaerostipes hadrus	Anaerostipes hadrus ASV008
ASV020	0.0181205	JHB	GMM like	culture	Bacteria	Firmicutes	Clostridia	Lachnospirales	Lachnospiraceae	[Ruminococcus] gauvreauii group	[Ruminococcus] gauvreauii group Genus	unknown [Ruminococcus] gauvreauii group (Genus) ASV020
ASV023	0.0181205	JHB	6C	culture	Bacteria	Bacteroidota	Bacteroidia	Bacteroidales	Bacteroidaceae	Bacteroides	Bacteroides uniformis	Bacteroides uniformis ASV023
ASV032	0.0181205	JHB	3C	culture	Bacteria	Actinobacteriota	Coriobacteriia	Coriobacteriales	Coriobacteriaceae	Collinsella	Collinsella aerofaciens	Collinsella aerofaciens ASV032
ASV045	0.0181205	JHB	3C+Muc	culture	Bacteria	Firmicutes	Clostridia	Lachnospirales	Lachnospiraceae	Lachnospiraceae Family	Lachnospiraceae Family	unknown Lachnospiraceae (Family) ASV045
ASV045	0.0181205	JHB	6C	culture	Bacteria	Firmicutes	Clostridia	Lachnospirales	Lachnospiraceae	Lachnospiraceae Family	Lachnospiraceae Family	unknown Lachnospiraceae (Family) ASV045
ASV049	0.0181205	TLM	BHI like	culture	Bacteria	Firmicutes	Clostridia	Lachnospirales	Lachnospiraceae	Lachnoclostridium	Lachnoclostridium Genus	unknown Lachnoclostridium (Genus) ASV049
ASV060	0.0181205	JHB	6C+Muc	culture	Bacteria	Firmicutes	Clostridia	Lachnospirales	Lachnospiraceae	[Eubacterium] eligens group	[Eubacterium] eligens group Genus	unknown [Eubacterium] eligens group (Genus) ASV060
ASV061	0.0181205	SUT	H2O	culture	Bacteria	Firmicutes	Clostridia	Lachnospirales	Lachnospiraceae	Lachnospiraceae Family	Lachnospiraceae Family	unknown Lachnospiraceae (Family) ASV061
ASV099	0.0181205	KPJ	6C+Muc	culture	Bacteria	Firmicutes	Clostridia	Lachnospirales	Lachnospiraceae	[Eubacterium] ventriosum group	[Eubacterium] ventriosum group Genus	unknown [Eubacterium] ventriosum group (Genus) ASV099
ASV112	0.0181205	JHB	6C+Muc	culture	Bacteria	Bacteroidota	Bacteroidia	Bacteroidales	Bacteroidaceae	Bacteroides	Bacteroides finegoldii	Bacteroides finegoldii ASV112
ASV119	0.0181205	TLM	GMM like	culture	Bacteria	Firmicutes	Clostridia	Peptostreptococcales-Tissierellales	Peptostreptococcaceae	Intestinibacter	Intestinibacter bartlettii	Intestinibacter bartlettii ASV119
ASV143	0.0181205	GCB	feces	feces	Bacteria	Bacteroidota	Bacteroidia	Bacteroidales	Prevotellaceae	Prevotellaceae NK3B31 group	Prevotellaceae NK3B31 group Genus	unknown Prevotellaceae NK3B31 group (Genus) ASV143
ASV192	0.0181205	WPL	H2O	culture	Bacteria	Firmicutes	Clostridia	Lachnospirales	Lachnospiraceae	Lachnospiraceae Family	Lachnospiraceae Family	unknown Lachnospiraceae (Family) ASV192
ASV002	0.0176991	JHB	3C	culture	Bacteria	Proteobacteria	Gammaproteobacteria	Enterobacterales	Enterobacteriaceae	Escherichia-Shigella	Escherichia-Shigella Genus	unknown Escherichia-Shigella (Genus) ASV002
ASV009	0.0176991	TLM	6C+Muc	culture	Bacteria	Firmicutes	Clostridia	Lachnospirales	Lachnospiraceae	Lachnospiraceae ND3007 group	Lachnospiraceae ND3007 group Genus	unknown Lachnospiraceae ND3007 group (Genus) ASV009
ASV010	0.0176991	GCB	feces	feces	Bacteria	Firmicutes	Bacilli	Lactobacillales	Streptococcaceae	Streptococcus	Streptococcus Genus	unknown Streptococcus (Genus) ASV010
ASV011	0.0176991	TLM	BHI like	culture	Bacteria	Firmicutes	Clostridia	Lachnospirales	Lachnospiraceae	Fusicatenibacter	Fusicatenibacter saccharivorans	Fusicatenibacter saccharivorans ASV011
ASV012	0.0176991	GCB	6C+Muc	culture	Bacteria	Firmicutes	Clostridia	Oscillospirales	Ruminococcaceae	Faecalibacterium	Faecalibacterium prausnitzii	Faecalibacterium prausnitzii ASV012
ASV019	0.0176991	KPJ	6C	culture	Bacteria	Bacteroidota	Bacteroidia	Bacteroidales	Bacteroidaceae	Bacteroides	Bacteroides Genus	unknown Bacteroides (Genus) ASV019
ASV020	0.0176991	GCB	3C	culture	Bacteria	Firmicutes	Clostridia	Lachnospirales	Lachnospiraceae	[Ruminococcus] gauvreauii group	[Ruminococcus] gauvreauii group Genus	unknown [Ruminococcus] gauvreauii group (Genus) ASV020
ASV022	0.0176991	AXZ	GMM like	culture	Bacteria	Firmicutes	Clostridia	Oscillospirales	Ruminococcaceae	Faecalibacterium	Faecalibacterium Genus	unknown Faecalibacterium (Genus) ASV022
ASV022	0.0176991	JHB	feces	feces	Bacteria	Firmicutes	Clostridia	Oscillospirales	Ruminococcaceae	Faecalibacterium	Faecalibacterium Genus	unknown Faecalibacterium (Genus) ASV022
ASV041	0.0176991	WPL	6C+Muc	culture	Bacteria	Firmicutes	Clostridia	Lachnospirales	Lachnospiraceae	Blautia	Blautia faecis	Blautia faecis ASV041
ASV042	0.0176991	JHB	3C+Muc	culture	Bacteria	Firmicutes	Clostridia	Lachnospirales	Lachnospiraceae	Lachnospiraceae UCG-010	Lachnospiraceae UCG-010 Genus	unknown Lachnospiraceae UCG-010 (Genus) ASV042
ASV043	0.0176991	WPL	feces	feces	Bacteria	Bacteroidota	Bacteroidia	Bacteroidales	Bacteroidaceae	Bacteroides	Bacteroides Genus	unknown Bacteroides (Genus) ASV043
ASV047	0.0176991	SUT	6C	culture	Bacteria	Firmicutes	Clostridia	Lachnospirales	Lachnospiraceae	Lachnospira	Lachnospira pectinoschiza	Lachnospira pectinoschiza ASV047
ASV048	0.0176991	GCB	BHI like	culture	Bacteria	Bacteroidota	Bacteroidia	Bacteroidales	Tannerellaceae	Parabacteroides	Parabacteroides merdae	Parabacteroides merdae ASV048
ASV054	0.0176991	AXZ	BHI like	culture	Bacteria	Firmicutes	Clostridia	Lachnospirales	Lachnospiraceae	Dorea	Dorea formicigenerans	Dorea formicigenerans ASV054
ASV101	0.0176991	JHB	6C+Muc	culture	Bacteria	Firmicutes	Clostridia	Lachnospirales	Lachnospiraceae	Lachnospiraceae Family	Lachnospiraceae Family	unknown Lachnospiraceae (Family) ASV101
ASV111	0.0176991	BFW	feces	feces	Bacteria	Firmicutes	Bacilli	Erysipelotrichales	Erysipelatoclostridiaceae	Catenibacterium	Catenibacterium mitsuokai	Catenibacterium mitsuokai ASV111
ASV119	0.0176991	BFW	BHI like	culture	Bacteria	Firmicutes	Clostridia	Peptostreptococcales-Tissierellales	Peptostreptococcaceae	Intestinibacter	Intestinibacter bartlettii	Intestinibacter bartlettii ASV119
ASV132	0.0176991	SUT	GMM like	culture	Bacteria	Bacteroidota	Bacteroidia	Bacteroidales	Bacteroidaceae	Bacteroides	Bacteroides massiliensis	Bacteroides massiliensis ASV132
ASV140	0.0176991	JHB	H2O	culture	Bacteria	Firmicutes	Clostridia	Lachnospirales	Lachnospiraceae	Lachnospiraceae UCG-010	Lachnospiraceae UCG-010 Genus	unknown Lachnospiraceae UCG-010 (Genus) ASV140
ASV140	0.0176991	JHB	GMM like	culture	Bacteria	Firmicutes	Clostridia	Lachnospirales	Lachnospiraceae	Lachnospiraceae UCG-010	Lachnospiraceae UCG-010 Genus	unknown Lachnospiraceae UCG-010 (Genus) ASV140
ASV005	0.0172777	AXZ	6C+Muc	culture	Bacteria	Bacteroidota	Bacteroidia	Bacteroidales	Bacteroidaceae	Bacteroides	Bacteroides vulgatus	Bacteroides vulgatus ASV005
ASV005	0.0172777	AXZ	6C	culture	Bacteria	Bacteroidota	Bacteroidia	Bacteroidales	Bacteroidaceae	Bacteroides	Bacteroides vulgatus	Bacteroides vulgatus ASV005
ASV008	0.0172777	AXZ	GMM like	culture	Bacteria	Firmicutes	Clostridia	Lachnospirales	Lachnospiraceae	Anaerostipes	Anaerostipes hadrus	Anaerostipes hadrus ASV008
ASV008	0.0172777	TLM	6C+Muc	culture	Bacteria	Firmicutes	Clostridia	Lachnospirales	Lachnospiraceae	Anaerostipes	Anaerostipes hadrus	Anaerostipes hadrus ASV008
ASV013	0.0172777	BFW	3C+Muc	culture	Bacteria	Firmicutes	Clostridia	Lachnospirales	Lachnospiraceae	Dorea	Dorea longicatena	Dorea longicatena ASV013
ASV018	0.0172777	BFW	GMM like	culture	Bacteria	Actinobacteriota	Actinobacteria	Bifidobacteriales	Bifidobacteriaceae	Bifidobacterium	Bifidobacterium Genus	unknown Bifidobacterium (Genus) ASV018
ASV018	0.0172777	SUT	Glc	culture	Bacteria	Actinobacteriota	Actinobacteria	Bifidobacteriales	Bifidobacteriaceae	Bifidobacterium	Bifidobacterium Genus	unknown Bifidobacterium (Genus) ASV018
ASV018	0.0172777	SUT	GMM like	culture	Bacteria	Actinobacteriota	Actinobacteria	Bifidobacteriales	Bifidobacteriaceae	Bifidobacterium	Bifidobacterium Genus	unknown Bifidobacterium (Genus) ASV018
ASV019	0.0172777	GCB	BHI like	culture	Bacteria	Bacteroidota	Bacteroidia	Bacteroidales	Bacteroidaceae	Bacteroides	Bacteroides Genus	unknown Bacteroides (Genus) ASV019
ASV019	0.0172777	JHB	BHI like	culture	Bacteria	Bacteroidota	Bacteroidia	Bacteroidales	Bacteroidaceae	Bacteroides	Bacteroides Genus	unknown Bacteroides (Genus) ASV019
ASV033	0.0172777	AXZ	H2O	culture	Bacteria	Bacteroidota	Bacteroidia	Bacteroidales	Bacteroidaceae	Bacteroides	Bacteroides Genus	unknown Bacteroides (Genus) ASV033
ASV033	0.0172777	AXZ	BHI like	culture	Bacteria	Bacteroidota	Bacteroidia	Bacteroidales	Bacteroidaceae	Bacteroides	Bacteroides Genus	unknown Bacteroides (Genus) ASV033
ASV045	0.0172777	JHB	6C+Muc	culture	Bacteria	Firmicutes	Clostridia	Lachnospirales	Lachnospiraceae	Lachnospiraceae Family	Lachnospiraceae Family	unknown Lachnospiraceae (Family) ASV045
ASV064	0.0172777	SUT	H2O	culture	Bacteria	Firmicutes	Clostridia	Lachnospirales	Lachnospiraceae	Lachnoclostridium	Lachnoclostridium Genus	unknown Lachnoclostridium (Genus) ASV064
ASV077	0.0172777	GCB	6C+Muc	culture	Bacteria	Firmicutes	Clostridia	Lachnospirales	Lachnospiraceae	[Ruminococcus] gauvreauii group	[Ruminococcus] gauvreauii group Genus	unknown [Ruminococcus] gauvreauii group (Genus) ASV077
ASV111	0.0172777	BFW	3C+Muc	culture	Bacteria	Firmicutes	Bacilli	Erysipelotrichales	Erysipelatoclostridiaceae	Catenibacterium	Catenibacterium mitsuokai	Catenibacterium mitsuokai ASV111
ASV134	0.0172777	TLM	6C	culture	Bacteria	Firmicutes	Clostridia	Lachnospirales	Lachnospiraceae	Fusicatenibacter	Fusicatenibacter Genus	unknown Fusicatenibacter (Genus) ASV134
ASV012	0.0168563	BFW	feces	feces	Bacteria	Firmicutes	Clostridia	Oscillospirales	Ruminococcaceae	Faecalibacterium	Faecalibacterium prausnitzii	Faecalibacterium prausnitzii ASV012
ASV013	0.0168563	BFW	feces	feces	Bacteria	Firmicutes	Clostridia	Lachnospirales	Lachnospiraceae	Dorea	Dorea longicatena	Dorea longicatena ASV013
ASV017	0.0168563	AXZ	Glc	culture	Bacteria	Bacteroidota	Bacteroidia	Bacteroidales	Prevotellaceae	Prevotella_9	Prevotella_9 Genus	unknown Prevotella_9 (Genus) ASV017
ASV021	0.0168563	KPJ	3C+Muc	culture	Bacteria	Firmicutes	Clostridia	Lachnospirales	Lachnospiraceae	Agathobacter	Agathobacter Genus	unknown Agathobacter (Genus) ASV021
ASV026	0.0168563	WPL	6C	culture	Bacteria	Proteobacteria	Gammaproteobacteria	Enterobacterales	Enterobacteriaceae	Enterobacteriaceae Family	Enterobacteriaceae Family	unknown Enterobacteriaceae (Family) ASV026
ASV027	0.0168563	JHB	BHI like	culture	Bacteria	Bacteroidota	Bacteroidia	Bacteroidales	Bacteroidaceae	Bacteroides	Bacteroides uniformis	Bacteroides uniformis ASV027
ASV033	0.0168563	GCB	GMM like	culture	Bacteria	Bacteroidota	Bacteroidia	Bacteroidales	Bacteroidaceae	Bacteroides	Bacteroides Genus	unknown Bacteroides (Genus) ASV033
ASV037	0.0168563	KPJ	BHI like	culture	Bacteria	Firmicutes	Clostridia	Lachnospirales	Lachnospiraceae	Lachnoclostridium	Lachnoclostridium edouardi	Lachnoclostridium edouardi ASV037
ASV041	0.0168563	TLM	BHI like	culture	Bacteria	Firmicutes	Clostridia	Lachnospirales	Lachnospiraceae	Blautia	Blautia faecis	Blautia faecis ASV041
ASV049	0.0168563	TLM	6C	culture	Bacteria	Firmicutes	Clostridia	Lachnospirales	Lachnospiraceae	Lachnoclostridium	Lachnoclostridium Genus	unknown Lachnoclostridium (Genus) ASV049
ASV056	0.0168563	TLM	6C+Muc	culture	Bacteria	Proteobacteria	Gammaproteobacteria	Burkholderiales	Sutterellaceae	Sutterella	Sutterella Genus	unknown Sutterella (Genus) ASV056
ASV060	0.0168563	JHB	6C	culture	Bacteria	Firmicutes	Clostridia	Lachnospirales	Lachnospiraceae	[Eubacterium] eligens group	[Eubacterium] eligens group Genus	unknown [Eubacterium] eligens group (Genus) ASV060
ASV068	0.0168563	WPL	6C+Muc	culture	Bacteria	Firmicutes	Clostridia	Oscillospirales	Ruminococcaceae	Ruminococcus	Ruminococcus bicirculans	Ruminococcus bicirculans ASV068
ASV068	0.0168563	WPL	6C	culture	Bacteria	Firmicutes	Clostridia	Oscillospirales	Ruminococcaceae	Ruminococcus	Ruminococcus bicirculans	Ruminococcus bicirculans ASV068
ASV080	0.0168563	TLM	H2O	culture	Bacteria	Firmicutes	Clostridia	Oscillospirales	Oscillospiraceae	Flavonifractor	Flavonifractor plautii	Flavonifractor plautii ASV080
ASV098	0.0168563	TLM	3C	culture	Bacteria	Firmicutes	Clostridia	Lachnospirales	Lachnospiraceae	Dorea	Dorea Genus	unknown Dorea (Genus) ASV098
ASV099	0.0168563	KPJ	6C	culture	Bacteria	Firmicutes	Clostridia	Lachnospirales	Lachnospiraceae	[Eubacterium] ventriosum group	[Eubacterium] ventriosum group Genus	unknown [Eubacterium] ventriosum group (Genus) ASV099
ASV104	0.0168563	AXZ	H2O	culture	Bacteria	Firmicutes	Clostridia	Lachnospirales	Lachnospiraceae	Lachnoclostridium	Lachnoclostridium Genus	unknown Lachnoclostridium (Genus) ASV104
ASV116	0.0168563	TLM	3C+Muc	culture	Bacteria	Firmicutes	Negativicutes	Acidaminococcales	Acidaminococcaceae	Phascolarctobacterium	Phascolarctobacterium succinatutens	Phascolarctobacterium succinatutens ASV116
ASV159	0.0168563	BFW	feces	feces	Bacteria	Bacteroidota	Bacteroidia	Bacteroidales	Prevotellaceae	Prevotellaceae NK3B31 group	Prevotellaceae NK3B31 group Genus	unknown Prevotellaceae NK3B31 group (Genus) ASV159
ASV230	0.0168563	BFW	H2O	culture	Bacteria	Bacteroidota	Bacteroidia	Bacteroidales	Prevotellaceae	Prevotellaceae Family	Prevotellaceae Family	unknown Prevotellaceae (Family) ASV230
ASV230	0.0168563	BFW	Glc	culture	Bacteria	Bacteroidota	Bacteroidia	Bacteroidales	Prevotellaceae	Prevotellaceae Family	Prevotellaceae Family	unknown Prevotellaceae (Family) ASV230
ASV002	0.0164349	BFW	3C+Muc	culture	Bacteria	Proteobacteria	Gammaproteobacteria	Enterobacterales	Enterobacteriaceae	Escherichia-Shigella	Escherichia-Shigella Genus	unknown Escherichia-Shigella (Genus) ASV002
ASV003	0.0164349	WPL	Glc	culture	Bacteria	Firmicutes	Clostridia	Lachnospirales	Lachnospiraceae	Blautia	Blautia Genus	unknown Blautia (Genus) ASV003
ASV005	0.0164349	AXZ	BHI like	culture	Bacteria	Bacteroidota	Bacteroidia	Bacteroidales	Bacteroidaceae	Bacteroides	Bacteroides vulgatus	Bacteroides vulgatus ASV005
ASV007	0.0164349	KPJ	BHI like	culture	Bacteria	Firmicutes	Clostridia	Lachnospirales	Lachnospiraceae	Blautia	Blautia massiliensis	Blautia massiliensis ASV007
ASV007	0.0164349	JHB	3C+Muc	culture	Bacteria	Firmicutes	Clostridia	Lachnospirales	Lachnospiraceae	Blautia	Blautia massiliensis	Blautia massiliensis ASV007
ASV008	0.0164349	TLM	feces	feces	Bacteria	Firmicutes	Clostridia	Lachnospirales	Lachnospiraceae	Anaerostipes	Anaerostipes hadrus	Anaerostipes hadrus ASV008
ASV011	0.0164349	SUT	GMM like	culture	Bacteria	Firmicutes	Clostridia	Lachnospirales	Lachnospiraceae	Fusicatenibacter	Fusicatenibacter saccharivorans	Fusicatenibacter saccharivorans ASV011
ASV012	0.0164349	TLM	BHI like	culture	Bacteria	Firmicutes	Clostridia	Oscillospirales	Ruminococcaceae	Faecalibacterium	Faecalibacterium prausnitzii	Faecalibacterium prausnitzii ASV012
ASV013	0.0164349	AXZ	Glc	culture	Bacteria	Firmicutes	Clostridia	Lachnospirales	Lachnospiraceae	Dorea	Dorea longicatena	Dorea longicatena ASV013
ASV013	0.0164349	BFW	H2O	culture	Bacteria	Firmicutes	Clostridia	Lachnospirales	Lachnospiraceae	Dorea	Dorea longicatena	Dorea longicatena ASV013
ASV013	0.0164349	GCB	feces	feces	Bacteria	Firmicutes	Clostridia	Lachnospirales	Lachnospiraceae	Dorea	Dorea longicatena	Dorea longicatena ASV013
ASV018	0.0164349	SUT	6C+Muc	culture	Bacteria	Actinobacteriota	Actinobacteria	Bifidobacteriales	Bifidobacteriaceae	Bifidobacterium	Bifidobacterium Genus	unknown Bifidobacterium (Genus) ASV018
ASV019	0.0164349	WPL	GMM like	culture	Bacteria	Bacteroidota	Bacteroidia	Bacteroidales	Bacteroidaceae	Bacteroides	Bacteroides Genus	unknown Bacteroides (Genus) ASV019
ASV020	0.0164349	GCB	3C+Muc	culture	Bacteria	Firmicutes	Clostridia	Lachnospirales	Lachnospiraceae	[Ruminococcus] gauvreauii group	[Ruminococcus] gauvreauii group Genus	unknown [Ruminococcus] gauvreauii group (Genus) ASV020
ASV022	0.0164349	AXZ	6C+Muc	culture	Bacteria	Firmicutes	Clostridia	Oscillospirales	Ruminococcaceae	Faecalibacterium	Faecalibacterium Genus	unknown Faecalibacterium (Genus) ASV022
ASV025	0.0164349	AXZ	Glc	culture	Bacteria	Firmicutes	Clostridia	Lachnospirales	Lachnospiraceae	Coprococcus	Coprococcus comes	Coprococcus comes ASV025
ASV027	0.0164349	KPJ	BHI like	culture	Bacteria	Bacteroidota	Bacteroidia	Bacteroidales	Bacteroidaceae	Bacteroides	Bacteroides uniformis	Bacteroides uniformis ASV027
ASV037	0.0164349	WPL	6C+Muc	culture	Bacteria	Firmicutes	Clostridia	Lachnospirales	Lachnospiraceae	Lachnoclostridium	Lachnoclostridium edouardi	Lachnoclostridium edouardi ASV037
ASV043	0.0164349	TLM	GMM like	culture	Bacteria	Bacteroidota	Bacteroidia	Bacteroidales	Bacteroidaceae	Bacteroides	Bacteroides Genus	unknown Bacteroides (Genus) ASV043
ASV050	0.0164349	TLM	6C	culture	Bacteria	Firmicutes	Clostridia	Lachnospirales	Lachnospiraceae	Coprococcus	Coprococcus eutactus	Coprococcus eutactus ASV050
ASV054	0.0164349	JHB	BHI like	culture	Bacteria	Firmicutes	Clostridia	Lachnospirales	Lachnospiraceae	Dorea	Dorea formicigenerans	Dorea formicigenerans ASV054
ASV062	0.0164349	SUT	H2O	culture	Bacteria	Firmicutes	Clostridia	Oscillospirales	Oscillospiraceae	Colidextribacter	Colidextribacter Genus	unknown Colidextribacter (Genus) ASV062
ASV065	0.0164349	SUT	Glc	culture	Bacteria	Firmicutes	Clostridia	Lachnospirales	Lachnospiraceae	Anaerostipes	Anaerostipes Genus	unknown Anaerostipes (Genus) ASV065
ASV070	0.0164349	KPJ	Glc	culture	Bacteria	Firmicutes	Clostridia	Lachnospirales	Lachnospiraceae	Coprococcus	Coprococcus catus	Coprococcus catus ASV070
ASV088	0.0164349	BFW	6C	culture	Bacteria	Bacteroidota	Bacteroidia	Bacteroidales	Prevotellaceae	Prevotella_9	Prevotella_9 Genus	unknown Prevotella_9 (Genus) ASV088
ASV129	0.0164349	GCB	H2O	culture	Bacteria	Firmicutes	Clostridia	Lachnospirales	Lachnospiraceae	Lachnospiraceae Family	Lachnospiraceae Family	unknown Lachnospiraceae (Family) ASV129
ASV132	0.0164349	SUT	6C+Muc	culture	Bacteria	Bacteroidota	Bacteroidia	Bacteroidales	Bacteroidaceae	Bacteroides	Bacteroides massiliensis	Bacteroides massiliensis ASV132
ASV159	0.0164349	BFW	3C	culture	Bacteria	Bacteroidota	Bacteroidia	Bacteroidales	Prevotellaceae	Prevotellaceae NK3B31 group	Prevotellaceae NK3B31 group Genus	unknown Prevotellaceae NK3B31 group (Genus) ASV159
ASV002	0.0160135	AXZ	3C	culture	Bacteria	Proteobacteria	Gammaproteobacteria	Enterobacterales	Enterobacteriaceae	Escherichia-Shigella	Escherichia-Shigella Genus	unknown Escherichia-Shigella (Genus) ASV002
ASV006	0.0160135	SUT	3C+Muc	culture	Bacteria	Firmicutes	Clostridia	Lachnospirales	Lachnospiraceae	[Ruminococcus] torques group	[Ruminococcus] torques group Genus	unknown [Ruminococcus] torques group (Genus) ASV006
ASV006	0.0160135	KPJ	feces	feces	Bacteria	Firmicutes	Clostridia	Lachnospirales	Lachnospiraceae	[Ruminococcus] torques group	[Ruminococcus] torques group Genus	unknown [Ruminococcus] torques group (Genus) ASV006
ASV008	0.0160135	TLM	3C+Muc	culture	Bacteria	Firmicutes	Clostridia	Lachnospirales	Lachnospiraceae	Anaerostipes	Anaerostipes hadrus	Anaerostipes hadrus ASV008
ASV009	0.0160135	GCB	GMM like	culture	Bacteria	Firmicutes	Clostridia	Lachnospirales	Lachnospiraceae	Lachnospiraceae ND3007 group	Lachnospiraceae ND3007 group Genus	unknown Lachnospiraceae ND3007 group (Genus) ASV009
ASV009	0.0160135	KPJ	feces	feces	Bacteria	Firmicutes	Clostridia	Lachnospirales	Lachnospiraceae	Lachnospiraceae ND3007 group	Lachnospiraceae ND3007 group Genus	unknown Lachnospiraceae ND3007 group (Genus) ASV009
ASV012	0.0160135	BFW	Glc	culture	Bacteria	Firmicutes	Clostridia	Oscillospirales	Ruminococcaceae	Faecalibacterium	Faecalibacterium prausnitzii	Faecalibacterium prausnitzii ASV012
ASV017	0.0160135	AXZ	GMM like	culture	Bacteria	Bacteroidota	Bacteroidia	Bacteroidales	Prevotellaceae	Prevotella_9	Prevotella_9 Genus	unknown Prevotella_9 (Genus) ASV017
ASV018	0.0160135	JHB	6C	culture	Bacteria	Actinobacteriota	Actinobacteria	Bifidobacteriales	Bifidobacteriaceae	Bifidobacterium	Bifidobacterium Genus	unknown Bifidobacterium (Genus) ASV018
ASV022	0.0160135	GCB	feces	feces	Bacteria	Firmicutes	Clostridia	Oscillospirales	Ruminococcaceae	Faecalibacterium	Faecalibacterium Genus	unknown Faecalibacterium (Genus) ASV022
ASV023	0.0160135	SUT	feces	feces	Bacteria	Bacteroidota	Bacteroidia	Bacteroidales	Bacteroidaceae	Bacteroides	Bacteroides uniformis	Bacteroides uniformis ASV023
ASV025	0.0160135	BFW	3C+Muc	culture	Bacteria	Firmicutes	Clostridia	Lachnospirales	Lachnospiraceae	Coprococcus	Coprococcus comes	Coprococcus comes ASV025
ASV026	0.0160135	WPL	3C+Muc	culture	Bacteria	Proteobacteria	Gammaproteobacteria	Enterobacterales	Enterobacteriaceae	Enterobacteriaceae Family	Enterobacteriaceae Family	unknown Enterobacteriaceae (Family) ASV026
ASV027	0.0160135	WPL	feces	feces	Bacteria	Bacteroidota	Bacteroidia	Bacteroidales	Bacteroidaceae	Bacteroides	Bacteroides uniformis	Bacteroides uniformis ASV027
ASV036	0.0160135	TLM	3C	culture	Bacteria	Proteobacteria	Gammaproteobacteria	Burkholderiales	Sutterellaceae	Sutterella	Sutterella wadsworthensis	Sutterella wadsworthensis ASV036
ASV037	0.0160135	AXZ	BHI like	culture	Bacteria	Firmicutes	Clostridia	Lachnospirales	Lachnospiraceae	Lachnoclostridium	Lachnoclostridium edouardi	Lachnoclostridium edouardi ASV037
ASV041	0.0160135	TLM	feces	feces	Bacteria	Firmicutes	Clostridia	Lachnospirales	Lachnospiraceae	Blautia	Blautia faecis	Blautia faecis ASV041
ASV042	0.0160135	SUT	H2O	culture	Bacteria	Firmicutes	Clostridia	Lachnospirales	Lachnospiraceae	Lachnospiraceae UCG-010	Lachnospiraceae UCG-010 Genus	unknown Lachnospiraceae UCG-010 (Genus) ASV042
ASV053	0.0160135	KPJ	BHI like	culture	Bacteria	Firmicutes	Clostridia	Lachnospirales	Lachnospiraceae	Lachnospiraceae UCG-004	Lachnospiraceae UCG-004 Genus	unknown Lachnospiraceae UCG-004 (Genus) ASV053
ASV053	0.0160135	KPJ	GMM like	culture	Bacteria	Firmicutes	Clostridia	Lachnospirales	Lachnospiraceae	Lachnospiraceae UCG-004	Lachnospiraceae UCG-004 Genus	unknown Lachnospiraceae UCG-004 (Genus) ASV053
ASV061	0.0160135	AXZ	H2O	culture	Bacteria	Firmicutes	Clostridia	Lachnospirales	Lachnospiraceae	Lachnospiraceae Family	Lachnospiraceae Family	unknown Lachnospiraceae (Family) ASV061
ASV077	0.0160135	GCB	6C	culture	Bacteria	Firmicutes	Clostridia	Lachnospirales	Lachnospiraceae	[Ruminococcus] gauvreauii group	[Ruminococcus] gauvreauii group Genus	unknown [Ruminococcus] gauvreauii group (Genus) ASV077
ASV083	0.0160135	TLM	6C+Muc	culture	Bacteria	Firmicutes	Clostridia	Lachnospirales	Lachnospiraceae	[Eubacterium] eligens group	[Eubacterium] eligens group Genus	unknown [Eubacterium] eligens group (Genus) ASV083
ASV085	0.0160135	SUT	GMM like	culture	Bacteria	Firmicutes	Clostridia	Oscillospirales	Oscillospiraceae	UCG-003	UCG-003 Genus	unknown UCG-003 (Genus) ASV085
ASV089	0.0160135	JHB	3C+Muc	culture	Bacteria	Firmicutes	Clostridia	Lachnospirales	Lachnospiraceae	Dorea	Dorea Genus	unknown Dorea (Genus) ASV089
ASV107	0.0160135	BFW	3C+Muc	culture	Bacteria	Firmicutes	Negativicutes	Veillonellales-Selenomonadales	Veillonellaceae	Dialister	Dialister Genus	unknown Dialister (Genus) ASV107
ASV116	0.0160135	TLM	BHI like	culture	Bacteria	Firmicutes	Negativicutes	Acidaminococcales	Acidaminococcaceae	Phascolarctobacterium	Phascolarctobacterium succinatutens	Phascolarctobacterium succinatutens ASV116
ASV118	0.0160135	JHB	H2O	culture	Bacteria	Proteobacteria	Gammaproteobacteria	Burkholderiales	Sutterellaceae	Sutterella	Sutterella wadsworthensis	Sutterella wadsworthensis ASV118
ASV123	0.0160135	BFW	3C+Muc	culture	Bacteria	Firmicutes	Clostridia	Lachnospirales	Lachnospiraceae	Blautia	Blautia luti	Blautia luti ASV123
ASV135	0.0160135	GCB	GMM like	culture	Bacteria	Firmicutes	Clostridia	Oscillospirales	Oscillospiraceae	UCG-002	UCG-002 Genus	unknown UCG-002 (Genus) ASV135
ASV213	0.0160135	SUT	feces	feces	Bacteria	Bacteroidota	Bacteroidia	Bacteroidales	Bacteroidaceae	Bacteroides	Bacteroides eggerthii	Bacteroides eggerthii ASV213
ASV279	0.0160135	JHB	H2O	culture	Bacteria	Firmicutes	Clostridia	Oscillospirales	Oscillospiraceae	Oscillospiraceae Family	Oscillospiraceae Family	unknown Oscillospiraceae (Family) ASV279
ASV005	0.0155921	BFW	GMM like	culture	Bacteria	Bacteroidota	Bacteroidia	Bacteroidales	Bacteroidaceae	Bacteroides	Bacteroides vulgatus	Bacteroides vulgatus ASV005
ASV008	0.0155921	AXZ	3C+Muc	culture	Bacteria	Firmicutes	Clostridia	Lachnospirales	Lachnospiraceae	Anaerostipes	Anaerostipes hadrus	Anaerostipes hadrus ASV008
ASV008	0.0155921	JHB	GMM like	culture	Bacteria	Firmicutes	Clostridia	Lachnospirales	Lachnospiraceae	Anaerostipes	Anaerostipes hadrus	Anaerostipes hadrus ASV008
ASV013	0.0155921	AXZ	6C+Muc	culture	Bacteria	Firmicutes	Clostridia	Lachnospirales	Lachnospiraceae	Dorea	Dorea longicatena	Dorea longicatena ASV013
ASV022	0.0155921	AXZ	BHI like	culture	Bacteria	Firmicutes	Clostridia	Oscillospirales	Ruminococcaceae	Faecalibacterium	Faecalibacterium Genus	unknown Faecalibacterium (Genus) ASV022
ASV022	0.0155921	GCB	3C	culture	Bacteria	Firmicutes	Clostridia	Oscillospirales	Ruminococcaceae	Faecalibacterium	Faecalibacterium Genus	unknown Faecalibacterium (Genus) ASV022
ASV022	0.0155921	SUT	6C+Muc	culture	Bacteria	Firmicutes	Clostridia	Oscillospirales	Ruminococcaceae	Faecalibacterium	Faecalibacterium Genus	unknown Faecalibacterium (Genus) ASV022
ASV023	0.0155921	SUT	H2O	culture	Bacteria	Bacteroidota	Bacteroidia	Bacteroidales	Bacteroidaceae	Bacteroides	Bacteroides uniformis	Bacteroides uniformis ASV023
ASV028	0.0155921	TLM	H2O	culture	Bacteria	Actinobacteriota	Actinobacteria	Bifidobacteriales	Bifidobacteriaceae	Bifidobacterium	Bifidobacterium Genus	unknown Bifidobacterium (Genus) ASV028
ASV028	0.0155921	KPJ	GMM like	culture	Bacteria	Actinobacteriota	Actinobacteria	Bifidobacteriales	Bifidobacteriaceae	Bifidobacterium	Bifidobacterium Genus	unknown Bifidobacterium (Genus) ASV028
ASV031	0.0155921	WPL	feces	feces	Bacteria	Actinobacteriota	Actinobacteria	Bifidobacteriales	Bifidobacteriaceae	Bifidobacterium	Bifidobacterium Genus	unknown Bifidobacterium (Genus) ASV031
ASV036	0.0155921	AXZ	3C+Muc	culture	Bacteria	Proteobacteria	Gammaproteobacteria	Burkholderiales	Sutterellaceae	Sutterella	Sutterella wadsworthensis	Sutterella wadsworthensis ASV036
ASV036	0.0155921	AXZ	6C	culture	Bacteria	Proteobacteria	Gammaproteobacteria	Burkholderiales	Sutterellaceae	Sutterella	Sutterella wadsworthensis	Sutterella wadsworthensis ASV036
ASV040	0.0155921	JHB	3C	culture	Bacteria	Firmicutes	Clostridia	Lachnospirales	Lachnospiraceae	Blautia	Blautia obeum	Blautia obeum ASV040
ASV040	0.0155921	TLM	feces	feces	Bacteria	Firmicutes	Clostridia	Lachnospirales	Lachnospiraceae	Blautia	Blautia obeum	Blautia obeum ASV040
ASV041	0.0155921	JHB	3C+Muc	culture	Bacteria	Firmicutes	Clostridia	Lachnospirales	Lachnospiraceae	Blautia	Blautia faecis	Blautia faecis ASV041
ASV049	0.0155921	AXZ	3C	culture	Bacteria	Firmicutes	Clostridia	Lachnospirales	Lachnospiraceae	Lachnoclostridium	Lachnoclostridium Genus	unknown Lachnoclostridium (Genus) ASV049
ASV062	0.0155921	SUT	GMM like	culture	Bacteria	Firmicutes	Clostridia	Oscillospirales	Oscillospiraceae	Colidextribacter	Colidextribacter Genus	unknown Colidextribacter (Genus) ASV062
ASV098	0.0155921	TLM	3C+Muc	culture	Bacteria	Firmicutes	Clostridia	Lachnospirales	Lachnospiraceae	Dorea	Dorea Genus	unknown Dorea (Genus) ASV098
ASV107	0.0155921	BFW	BHI like	culture	Bacteria	Firmicutes	Negativicutes	Veillonellales-Selenomonadales	Veillonellaceae	Dialister	Dialister Genus	unknown Dialister (Genus) ASV107
ASV176	0.0155921	TLM	H2O	culture	Bacteria	Firmicutes	Clostridia	Lachnospirales	Lachnospiraceae	Hungatella	Hungatella Genus	unknown Hungatella (Genus) ASV176
ASV183	0.0155921	GCB	6C	culture	Bacteria	Firmicutes	Clostridia	Lachnospirales	Lachnospiraceae	Coprococcus	Coprococcus eutactus	Coprococcus eutactus ASV183
ASV190	0.0155921	BFW	3C	culture	Bacteria	Firmicutes	Clostridia	Lachnospirales	Lachnospiraceae	Oribacterium	Oribacterium Genus	unknown Oribacterium (Genus) ASV190
ASV362	0.0155921	BFW	feces	feces	Bacteria	Bacteroidota	Bacteroidia	Bacteroidales	Prevotellaceae	Alloprevotella	Alloprevotella Genus	unknown Alloprevotella (Genus) ASV362
ASV001	0.0151707	KPJ	Glc	culture	Bacteria	Firmicutes	Clostridia	Lachnospirales	Lachnospiraceae	Anaerostipes	Anaerostipes hadrus	Anaerostipes hadrus ASV001
ASV006	0.0151707	KPJ	3C	culture	Bacteria	Firmicutes	Clostridia	Lachnospirales	Lachnospiraceae	[Ruminococcus] torques group	[Ruminococcus] torques group Genus	unknown [Ruminococcus] torques group (Genus) ASV006
ASV012	0.0151707	GCB	BHI like	culture	Bacteria	Firmicutes	Clostridia	Oscillospirales	Ruminococcaceae	Faecalibacterium	Faecalibacterium prausnitzii	Faecalibacterium prausnitzii ASV012
ASV012	0.0151707	JHB	3C+Muc	culture	Bacteria	Firmicutes	Clostridia	Oscillospirales	Ruminococcaceae	Faecalibacterium	Faecalibacterium prausnitzii	Faecalibacterium prausnitzii ASV012
ASV013	0.0151707	SUT	3C	culture	Bacteria	Firmicutes	Clostridia	Lachnospirales	Lachnospiraceae	Dorea	Dorea longicatena	Dorea longicatena ASV013
ASV019	0.0151707	WPL	6C+Muc	culture	Bacteria	Bacteroidota	Bacteroidia	Bacteroidales	Bacteroidaceae	Bacteroides	Bacteroides Genus	unknown Bacteroides (Genus) ASV019
ASV023	0.0151707	JHB	GMM like	culture	Bacteria	Bacteroidota	Bacteroidia	Bacteroidales	Bacteroidaceae	Bacteroides	Bacteroides uniformis	Bacteroides uniformis ASV023
ASV032	0.0151707	TLM	3C+Muc	culture	Bacteria	Actinobacteriota	Coriobacteriia	Coriobacteriales	Coriobacteriaceae	Collinsella	Collinsella aerofaciens	Collinsella aerofaciens ASV032
ASV034	0.0151707	JHB	H2O	culture	Bacteria	Firmicutes	Clostridia	Lachnospirales	Lachnospiraceae	Lachnoclostridium	Lachnoclostridium Genus	unknown Lachnoclostridium (Genus) ASV034
ASV040	0.0151707	BFW	3C+Muc	culture	Bacteria	Firmicutes	Clostridia	Lachnospirales	Lachnospiraceae	Blautia	Blautia obeum	Blautia obeum ASV040
ASV041	0.0151707	GCB	3C+Muc	culture	Bacteria	Firmicutes	Clostridia	Lachnospirales	Lachnospiraceae	Blautia	Blautia faecis	Blautia faecis ASV041
ASV042	0.0151707	KPJ	6C+Muc	culture	Bacteria	Firmicutes	Clostridia	Lachnospirales	Lachnospiraceae	Lachnospiraceae UCG-010	Lachnospiraceae UCG-010 Genus	unknown Lachnospiraceae UCG-010 (Genus) ASV042
ASV042	0.0151707	JHB	H2O	culture	Bacteria	Firmicutes	Clostridia	Lachnospirales	Lachnospiraceae	Lachnospiraceae UCG-010	Lachnospiraceae UCG-010 Genus	unknown Lachnospiraceae UCG-010 (Genus) ASV042
ASV043	0.0151707	AXZ	BHI like	culture	Bacteria	Bacteroidota	Bacteroidia	Bacteroidales	Bacteroidaceae	Bacteroides	Bacteroides Genus	unknown Bacteroides (Genus) ASV043
ASV044	0.0151707	KPJ	3C+Muc	culture	Bacteria	Firmicutes	Bacilli	Erysipelotrichales	Erysipelatoclostridiaceae	Erysipelotrichaceae UCG-003	Erysipelotrichaceae UCG-003 bacterium	Erysipelotrichaceae UCG-003 bacterium ASV044
ASV047	0.0151707	SUT	6C+Muc	culture	Bacteria	Firmicutes	Clostridia	Lachnospirales	Lachnospiraceae	Lachnospira	Lachnospira pectinoschiza	Lachnospira pectinoschiza ASV047
ASV053	0.0151707	SUT	BHI like	culture	Bacteria	Firmicutes	Clostridia	Lachnospirales	Lachnospiraceae	Lachnospiraceae UCG-004	Lachnospiraceae UCG-004 Genus	unknown Lachnospiraceae UCG-004 (Genus) ASV053
ASV054	0.0151707	BFW	H2O	culture	Bacteria	Firmicutes	Clostridia	Lachnospirales	Lachnospiraceae	Dorea	Dorea formicigenerans	Dorea formicigenerans ASV054
ASV062	0.0151707	JHB	BHI like	culture	Bacteria	Firmicutes	Clostridia	Oscillospirales	Oscillospiraceae	Colidextribacter	Colidextribacter Genus	unknown Colidextribacter (Genus) ASV062
ASV080	0.0151707	GCB	H2O	culture	Bacteria	Firmicutes	Clostridia	Oscillospirales	Oscillospiraceae	Flavonifractor	Flavonifractor plautii	Flavonifractor plautii ASV080
ASV082	0.0151707	TLM	BHI like	culture	Bacteria	Firmicutes	Clostridia	Lachnospirales	Lachnospiraceae	Dorea	Dorea Genus	unknown Dorea (Genus) ASV082
ASV082	0.0151707	TLM	6C+Muc	culture	Bacteria	Firmicutes	Clostridia	Lachnospirales	Lachnospiraceae	Dorea	Dorea Genus	unknown Dorea (Genus) ASV082
ASV083	0.0151707	TLM	6C	culture	Bacteria	Firmicutes	Clostridia	Lachnospirales	Lachnospiraceae	[Eubacterium] eligens group	[Eubacterium] eligens group Genus	unknown [Eubacterium] eligens group (Genus) ASV083
ASV084	0.0151707	TLM	6C+Muc	culture	Bacteria	Bacteroidota	Bacteroidia	Bacteroidales	Bacteroidaceae	Bacteroides	Bacteroides uniformis	Bacteroides uniformis ASV084
ASV097	0.0151707	TLM	GMM like	culture	Bacteria	Firmicutes	Bacilli	Erysipelotrichales	Erysipelatoclostridiaceae	Erysipelatoclostridium	Erysipelatoclostridium ramosum	Erysipelatoclostridium ramosum ASV097
ASV100	0.0151707	GCB	6C+Muc	culture	Bacteria	Firmicutes	Clostridia	Lachnospirales	Lachnospiraceae	Anaerostipes	Anaerostipes Genus	unknown Anaerostipes (Genus) ASV100
ASV100	0.0151707	GCB	BHI like	culture	Bacteria	Firmicutes	Clostridia	Lachnospirales	Lachnospiraceae	Anaerostipes	Anaerostipes Genus	unknown Anaerostipes (Genus) ASV100
ASV104	0.0151707	BFW	H2O	culture	Bacteria	Firmicutes	Clostridia	Lachnospirales	Lachnospiraceae	Lachnoclostridium	Lachnoclostridium Genus	unknown Lachnoclostridium (Genus) ASV104
ASV111	0.0151707	BFW	BHI like	culture	Bacteria	Firmicutes	Bacilli	Erysipelotrichales	Erysipelatoclostridiaceae	Catenibacterium	Catenibacterium mitsuokai	Catenibacterium mitsuokai ASV111
ASV118	0.0151707	JHB	3C+Muc	culture	Bacteria	Proteobacteria	Gammaproteobacteria	Burkholderiales	Sutterellaceae	Sutterella	Sutterella wadsworthensis	Sutterella wadsworthensis ASV118
ASV123	0.0151707	BFW	3C	culture	Bacteria	Firmicutes	Clostridia	Lachnospirales	Lachnospiraceae	Blautia	Blautia luti	Blautia luti ASV123
ASV135	0.0151707	JHB	H2O	culture	Bacteria	Firmicutes	Clostridia	Oscillospirales	Oscillospiraceae	UCG-002	UCG-002 Genus	unknown UCG-002 (Genus) ASV135
ASV140	0.0151707	JHB	3C+Muc	culture	Bacteria	Firmicutes	Clostridia	Lachnospirales	Lachnospiraceae	Lachnospiraceae UCG-010	Lachnospiraceae UCG-010 Genus	unknown Lachnospiraceae UCG-010 (Genus) ASV140
ASV171	0.0151707	SUT	feces	feces	Bacteria	Actinobacteriota	Actinobacteria	Bifidobacteriales	Bifidobacteriaceae	Bifidobacterium	Bifidobacterium bifidum	Bifidobacterium bifidum ASV171
ASV183	0.0151707	GCB	GMM like	culture	Bacteria	Firmicutes	Clostridia	Lachnospirales	Lachnospiraceae	Coprococcus	Coprococcus eutactus	Coprococcus eutactus ASV183
ASV313	0.0151707	KPJ	6C	culture	Bacteria	Firmicutes	Clostridia	Lachnospirales	Lachnospiraceae	[Eubacterium] eligens group	[Eubacterium] eligens group Genus	unknown [Eubacterium] eligens group (Genus) ASV313
ASV322	0.0151707	KPJ	H2O	culture	Bacteria	Firmicutes	Clostridia	Lachnospirales	Lachnospiraceae	Lachnoclostridium	Lachnoclostridium Genus	unknown Lachnoclostridium (Genus) ASV322
ASV386	0.0151707	BFW	feces	feces	Bacteria	Firmicutes	Clostridia	Oscillospirales	[Eubacterium] coprostanoligenes group	[Eubacterium] coprostanoligenes group Family	[Eubacterium] coprostanoligenes group Family	unknown [Eubacterium] coprostanoligenes group (Family) ASV386
ASV003	0.0147493	JHB	feces	feces	Bacteria	Firmicutes	Clostridia	Lachnospirales	Lachnospiraceae	Blautia	Blautia Genus	unknown Blautia (Genus) ASV003
ASV006	0.0147493	BFW	6C	culture	Bacteria	Firmicutes	Clostridia	Lachnospirales	Lachnospiraceae	[Ruminococcus] torques group	[Ruminococcus] torques group Genus	unknown [Ruminococcus] torques group (Genus) ASV006
ASV011	0.0147493	WPL	3C+Muc	culture	Bacteria	Firmicutes	Clostridia	Lachnospirales	Lachnospiraceae	Fusicatenibacter	Fusicatenibacter saccharivorans	Fusicatenibacter saccharivorans ASV011
ASV012	0.0147493	KPJ	BHI like	culture	Bacteria	Firmicutes	Clostridia	Oscillospirales	Ruminococcaceae	Faecalibacterium	Faecalibacterium prausnitzii	Faecalibacterium prausnitzii ASV012
ASV019	0.0147493	WPL	6C	culture	Bacteria	Bacteroidota	Bacteroidia	Bacteroidales	Bacteroidaceae	Bacteroides	Bacteroides Genus	unknown Bacteroides (Genus) ASV019
ASV022	0.0147493	AXZ	6C	culture	Bacteria	Firmicutes	Clostridia	Oscillospirales	Ruminococcaceae	Faecalibacterium	Faecalibacterium Genus	unknown Faecalibacterium (Genus) ASV022
ASV023	0.0147493	JHB	6C+Muc	culture	Bacteria	Bacteroidota	Bacteroidia	Bacteroidales	Bacteroidaceae	Bacteroides	Bacteroides uniformis	Bacteroides uniformis ASV023
ASV029	0.0147493	JHB	BHI like	culture	Bacteria	Firmicutes	Clostridia	Lachnospirales	Lachnospiraceae	Lachnospiraceae UCG-004	Lachnospiraceae UCG-004 Genus	unknown Lachnospiraceae UCG-004 (Genus) ASV029
ASV037	0.0147493	JHB	BHI like	culture	Bacteria	Firmicutes	Clostridia	Lachnospirales	Lachnospiraceae	Lachnoclostridium	Lachnoclostridium edouardi	Lachnoclostridium edouardi ASV037
ASV037	0.0147493	WPL	6C	culture	Bacteria	Firmicutes	Clostridia	Lachnospirales	Lachnospiraceae	Lachnoclostridium	Lachnoclostridium edouardi	Lachnoclostridium edouardi ASV037
ASV040	0.0147493	BFW	3C	culture	Bacteria	Firmicutes	Clostridia	Lachnospirales	Lachnospiraceae	Blautia	Blautia obeum	Blautia obeum ASV040
ASV046	0.0147493	KPJ	GMM like	culture	Bacteria	Firmicutes	Negativicutes	Acidaminococcales	Acidaminococcaceae	Phascolarctobacterium	Phascolarctobacterium faecium	Phascolarctobacterium faecium ASV046
ASV080	0.0147493	SUT	H2O	culture	Bacteria	Firmicutes	Clostridia	Oscillospirales	Oscillospiraceae	Flavonifractor	Flavonifractor plautii	Flavonifractor plautii ASV080
ASV085	0.0147493	WPL	GMM like	culture	Bacteria	Firmicutes	Clostridia	Oscillospirales	Oscillospiraceae	UCG-003	UCG-003 Genus	unknown UCG-003 (Genus) ASV085
ASV095	0.0147493	BFW	3C	culture	Bacteria	Bacteroidota	Bacteroidia	Bacteroidales	Prevotellaceae	Prevotellaceae Family	Prevotellaceae Family	unknown Prevotellaceae (Family) ASV095
ASV116	0.0147493	TLM	6C+Muc	culture	Bacteria	Firmicutes	Negativicutes	Acidaminococcales	Acidaminococcaceae	Phascolarctobacterium	Phascolarctobacterium succinatutens	Phascolarctobacterium succinatutens ASV116
ASV121	0.0147493	KPJ	3C	culture	Bacteria	Bacteroidota	Bacteroidia	Bacteroidales	Bacteroidaceae	Bacteroides	Bacteroides Genus	unknown Bacteroides (Genus) ASV121
ASV168	0.0147493	TLM	Glc	culture	Bacteria	Firmicutes	Clostridia	Lachnospirales	Lachnospiraceae	Anaerostipes	Anaerostipes Genus	unknown Anaerostipes (Genus) ASV168
ASV433	0.0147493	GCB	feces	feces	Bacteria	Firmicutes	Negativicutes	Veillonellales-Selenomonadales	Veillonellaceae	Veillonellaceae Family	Veillonellaceae Family	unknown Veillonellaceae (Family) ASV433
ASV001	0.0143279	AXZ	feces	feces	Bacteria	Firmicutes	Clostridia	Lachnospirales	Lachnospiraceae	Anaerostipes	Anaerostipes hadrus	Anaerostipes hadrus ASV001
ASV003	0.0143279	AXZ	H2O	culture	Bacteria	Firmicutes	Clostridia	Lachnospirales	Lachnospiraceae	Blautia	Blautia Genus	unknown Blautia (Genus) ASV003
ASV009	0.0143279	JHB	3C	culture	Bacteria	Firmicutes	Clostridia	Lachnospirales	Lachnospiraceae	Lachnospiraceae ND3007 group	Lachnospiraceae ND3007 group Genus	unknown Lachnospiraceae ND3007 group (Genus) ASV009
ASV012	0.0143279	JHB	feces	feces	Bacteria	Firmicutes	Clostridia	Oscillospirales	Ruminococcaceae	Faecalibacterium	Faecalibacterium prausnitzii	Faecalibacterium prausnitzii ASV012
ASV021	0.0143279	JHB	feces	feces	Bacteria	Firmicutes	Clostridia	Lachnospirales	Lachnospiraceae	Agathobacter	Agathobacter Genus	unknown Agathobacter (Genus) ASV021
ASV022	0.0143279	JHB	3C	culture	Bacteria	Firmicutes	Clostridia	Oscillospirales	Ruminococcaceae	Faecalibacterium	Faecalibacterium Genus	unknown Faecalibacterium (Genus) ASV022
ASV025	0.0143279	SUT	6C	culture	Bacteria	Firmicutes	Clostridia	Lachnospirales	Lachnospiraceae	Coprococcus	Coprococcus comes	Coprococcus comes ASV025
ASV039	0.0143279	AXZ	Glc	culture	Bacteria	Firmicutes	Clostridia	Lachnospirales	Lachnospiraceae	Coprococcus	Coprococcus Genus	unknown Coprococcus (Genus) ASV039
ASV040	0.0143279	BFW	6C+Muc	culture	Bacteria	Firmicutes	Clostridia	Lachnospirales	Lachnospiraceae	Blautia	Blautia obeum	Blautia obeum ASV040
ASV043	0.0143279	WPL	BHI like	culture	Bacteria	Bacteroidota	Bacteroidia	Bacteroidales	Bacteroidaceae	Bacteroides	Bacteroides Genus	unknown Bacteroides (Genus) ASV043
ASV051	0.0143279	AXZ	feces	feces	Bacteria	Firmicutes	Clostridia	Lachnospirales	Lachnospiraceae	[Eubacterium] hallii group	[Eubacterium] hallii group Genus	unknown [Eubacterium] hallii group (Genus) ASV051
ASV057	0.0143279	SUT	feces	feces	Bacteria	Firmicutes	Negativicutes	Veillonellales-Selenomonadales	Selenomonadaceae	Megamonas	Megamonas funiformis	Megamonas funiformis ASV057
ASV064	0.0143279	GCB	GMM like	culture	Bacteria	Firmicutes	Clostridia	Lachnospirales	Lachnospiraceae	Lachnoclostridium	Lachnoclostridium Genus	unknown Lachnoclostridium (Genus) ASV064
ASV085	0.0143279	BFW	GMM like	culture	Bacteria	Firmicutes	Clostridia	Oscillospirales	Oscillospiraceae	UCG-003	UCG-003 Genus	unknown UCG-003 (Genus) ASV085
ASV114	0.0143279	TLM	6C	culture	Bacteria	Bacteroidota	Bacteroidia	Bacteroidales	Bacteroidaceae	Bacteroides	Bacteroides plebeius	Bacteroides plebeius ASV114
ASV134	0.0143279	TLM	3C	culture	Bacteria	Firmicutes	Clostridia	Lachnospirales	Lachnospiraceae	Fusicatenibacter	Fusicatenibacter Genus	unknown Fusicatenibacter (Genus) ASV134
ASV135	0.0143279	JHB	feces	feces	Bacteria	Firmicutes	Clostridia	Oscillospirales	Oscillospiraceae	UCG-002	UCG-002 Genus	unknown UCG-002 (Genus) ASV135
ASV153	0.0143279	JHB	feces	feces	Bacteria	Firmicutes	Clostridia	Oscillospirales	Oscillospiraceae	UCG-002	UCG-002 Genus	unknown UCG-002 (Genus) ASV153
ASV183	0.0143279	GCB	6C+Muc	culture	Bacteria	Firmicutes	Clostridia	Lachnospirales	Lachnospiraceae	Coprococcus	Coprococcus eutactus	Coprococcus eutactus ASV183
ASV319	0.0143279	SUT	feces	feces	Bacteria	Firmicutes	Clostridia	Oscillospirales	[Eubacterium] coprostanoligenes group	[Eubacterium] coprostanoligenes group Family	[Eubacterium] coprostanoligenes group Family	unknown [Eubacterium] coprostanoligenes group (Family) ASV319
ASV006	0.0139064	BFW	Glc	culture	Bacteria	Firmicutes	Clostridia	Lachnospirales	Lachnospiraceae	[Ruminococcus] torques group	[Ruminococcus] torques group Genus	unknown [Ruminococcus] torques group (Genus) ASV006
ASV006	0.0139064	BFW	3C	culture	Bacteria	Firmicutes	Clostridia	Lachnospirales	Lachnospiraceae	[Ruminococcus] torques group	[Ruminococcus] torques group Genus	unknown [Ruminococcus] torques group (Genus) ASV006
ASV013	0.0139064	JHB	Glc	culture	Bacteria	Firmicutes	Clostridia	Lachnospirales	Lachnospiraceae	Dorea	Dorea longicatena	Dorea longicatena ASV013
ASV013	0.0139064	KPJ	feces	feces	Bacteria	Firmicutes	Clostridia	Lachnospirales	Lachnospiraceae	Dorea	Dorea longicatena	Dorea longicatena ASV013
ASV019	0.0139064	SUT	H2O	culture	Bacteria	Bacteroidota	Bacteroidia	Bacteroidales	Bacteroidaceae	Bacteroides	Bacteroides Genus	unknown Bacteroides (Genus) ASV019
ASV020	0.0139064	JHB	3C	culture	Bacteria	Firmicutes	Clostridia	Lachnospirales	Lachnospiraceae	[Ruminococcus] gauvreauii group	[Ruminococcus] gauvreauii group Genus	unknown [Ruminococcus] gauvreauii group (Genus) ASV020
ASV021	0.0139064	BFW	feces	feces	Bacteria	Firmicutes	Clostridia	Lachnospirales	Lachnospiraceae	Agathobacter	Agathobacter Genus	unknown Agathobacter (Genus) ASV021
ASV022	0.0139064	JHB	3C+Muc	culture	Bacteria	Firmicutes	Clostridia	Oscillospirales	Ruminococcaceae	Faecalibacterium	Faecalibacterium Genus	unknown Faecalibacterium (Genus) ASV022
ASV023	0.0139064	BFW	BHI like	culture	Bacteria	Bacteroidota	Bacteroidia	Bacteroidales	Bacteroidaceae	Bacteroides	Bacteroides uniformis	Bacteroides uniformis ASV023
ASV023	0.0139064	WPL	6C+Muc	culture	Bacteria	Bacteroidota	Bacteroidia	Bacteroidales	Bacteroidaceae	Bacteroides	Bacteroides uniformis	Bacteroides uniformis ASV023
ASV025	0.0139064	AXZ	GMM like	culture	Bacteria	Firmicutes	Clostridia	Lachnospirales	Lachnospiraceae	Coprococcus	Coprococcus comes	Coprococcus comes ASV025
ASV025	0.0139064	GCB	H2O	culture	Bacteria	Firmicutes	Clostridia	Lachnospirales	Lachnospiraceae	Coprococcus	Coprococcus comes	Coprococcus comes ASV025
ASV025	0.0139064	KPJ	GMM like	culture	Bacteria	Firmicutes	Clostridia	Lachnospirales	Lachnospiraceae	Coprococcus	Coprococcus comes	Coprococcus comes ASV025
ASV027	0.0139064	BFW	H2O	culture	Bacteria	Bacteroidota	Bacteroidia	Bacteroidales	Bacteroidaceae	Bacteroides	Bacteroides uniformis	Bacteroides uniformis ASV027
ASV028	0.0139064	WPL	6C	culture	Bacteria	Actinobacteriota	Actinobacteria	Bifidobacteriales	Bifidobacteriaceae	Bifidobacterium	Bifidobacterium Genus	unknown Bifidobacterium (Genus) ASV028
ASV028	0.0139064	WPL	BHI like	culture	Bacteria	Actinobacteriota	Actinobacteria	Bifidobacteriales	Bifidobacteriaceae	Bifidobacterium	Bifidobacterium Genus	unknown Bifidobacterium (Genus) ASV028
ASV031	0.0139064	GCB	feces	feces	Bacteria	Actinobacteriota	Actinobacteria	Bifidobacteriales	Bifidobacteriaceae	Bifidobacterium	Bifidobacterium Genus	unknown Bifidobacterium (Genus) ASV031
ASV036	0.0139064	AXZ	GMM like	culture	Bacteria	Proteobacteria	Gammaproteobacteria	Burkholderiales	Sutterellaceae	Sutterella	Sutterella wadsworthensis	Sutterella wadsworthensis ASV036
ASV039	0.0139064	AXZ	6C	culture	Bacteria	Firmicutes	Clostridia	Lachnospirales	Lachnospiraceae	Coprococcus	Coprococcus Genus	unknown Coprococcus (Genus) ASV039
ASV040	0.0139064	WPL	feces	feces	Bacteria	Firmicutes	Clostridia	Lachnospirales	Lachnospiraceae	Blautia	Blautia obeum	Blautia obeum ASV040
ASV042	0.0139064	KPJ	6C	culture	Bacteria	Firmicutes	Clostridia	Lachnospirales	Lachnospiraceae	Lachnospiraceae UCG-010	Lachnospiraceae UCG-010 Genus	unknown Lachnospiraceae UCG-010 (Genus) ASV042
ASV042	0.0139064	KPJ	GMM like	culture	Bacteria	Firmicutes	Clostridia	Lachnospirales	Lachnospiraceae	Lachnospiraceae UCG-010	Lachnospiraceae UCG-010 Genus	unknown Lachnospiraceae UCG-010 (Genus) ASV042
ASV042	0.0139064	WPL	3C	culture	Bacteria	Firmicutes	Clostridia	Lachnospirales	Lachnospiraceae	Lachnospiraceae UCG-010	Lachnospiraceae UCG-010 Genus	unknown Lachnospiraceae UCG-010 (Genus) ASV042
ASV043	0.0139064	KPJ	6C	culture	Bacteria	Bacteroidota	Bacteroidia	Bacteroidales	Bacteroidaceae	Bacteroides	Bacteroides Genus	unknown Bacteroides (Genus) ASV043
ASV045	0.0139064	GCB	H2O	culture	Bacteria	Firmicutes	Clostridia	Lachnospirales	Lachnospiraceae	Lachnospiraceae Family	Lachnospiraceae Family	unknown Lachnospiraceae (Family) ASV045
ASV051	0.0139064	GCB	feces	feces	Bacteria	Firmicutes	Clostridia	Lachnospirales	Lachnospiraceae	[Eubacterium] hallii group	[Eubacterium] hallii group Genus	unknown [Eubacterium] hallii group (Genus) ASV051
ASV053	0.0139064	BFW	H2O	culture	Bacteria	Firmicutes	Clostridia	Lachnospirales	Lachnospiraceae	Lachnospiraceae UCG-004	Lachnospiraceae UCG-004 Genus	unknown Lachnospiraceae UCG-004 (Genus) ASV053
ASV063	0.0139064	JHB	3C+Muc	culture	Bacteria	Firmicutes	Clostridia	Lachnospirales	Lachnospiraceae	Lachnospiraceae UCG-004	Lachnospiraceae UCG-004 Genus	unknown Lachnospiraceae UCG-004 (Genus) ASV063
ASV065	0.0139064	WPL	GMM like	culture	Bacteria	Firmicutes	Clostridia	Lachnospirales	Lachnospiraceae	Anaerostipes	Anaerostipes Genus	unknown Anaerostipes (Genus) ASV065
ASV067	0.0139064	JHB	6C	culture	Bacteria	Bacteroidota	Bacteroidia	Bacteroidales	Bacteroidaceae	Bacteroides	Bacteroides Genus	unknown Bacteroides (Genus) ASV067
ASV074	0.0139064	WPL	GMM like	culture	Bacteria	Firmicutes	Clostridia	Lachnospirales	Lachnospiraceae	Anaerostipes	Anaerostipes Genus	unknown Anaerostipes (Genus) ASV074
ASV078	0.0139064	BFW	BHI like	culture	Bacteria	Firmicutes	Clostridia	Oscillospirales	Ruminococcaceae	Faecalibacterium	Faecalibacterium prausnitzii	Faecalibacterium prausnitzii ASV078
ASV086	0.0139064	SUT	6C+Muc	culture	Bacteria	Firmicutes	Clostridia	Lachnospirales	Lachnospiraceae	Agathobacter	Agathobacter Genus	unknown Agathobacter (Genus) ASV086
ASV098	0.0139064	TLM	GMM like	culture	Bacteria	Firmicutes	Clostridia	Lachnospirales	Lachnospiraceae	Dorea	Dorea Genus	unknown Dorea (Genus) ASV098
ASV125	0.0139064	GCB	3C+Muc	culture	Bacteria	Firmicutes	Clostridia	Lachnospirales	Lachnospiraceae	Anaerostipes	Anaerostipes Genus	unknown Anaerostipes (Genus) ASV125
ASV132	0.0139064	SUT	feces	feces	Bacteria	Bacteroidota	Bacteroidia	Bacteroidales	Bacteroidaceae	Bacteroides	Bacteroides massiliensis	Bacteroides massiliensis ASV132
ASV159	0.0139064	BFW	3C+Muc	culture	Bacteria	Bacteroidota	Bacteroidia	Bacteroidales	Prevotellaceae	Prevotellaceae NK3B31 group	Prevotellaceae NK3B31 group Genus	unknown Prevotellaceae NK3B31 group (Genus) ASV159
ASV172	0.0139064	BFW	6C+Muc	culture	Bacteria	Bacteroidota	Bacteroidia	Bacteroidales	Prevotellaceae	Prevotella_9	Prevotella_9 Genus	unknown Prevotella_9 (Genus) ASV172
ASV302	0.0139064	BFW	feces	feces	Bacteria	Firmicutes	Clostridia	Clostridiales	Clostridiaceae	Clostridium sensu stricto 1	Clostridium sensu stricto 1 Genus	unknown Clostridium sensu stricto 1 (Genus) ASV302
ASV324	0.0139064	GCB	feces	feces	Bacteria	Firmicutes	Clostridia	Lachnospirales	Lachnospiraceae	Lachnospiraceae Family	Lachnospiraceae Family	unknown Lachnospiraceae (Family) ASV324
ASV002	0.013485	JHB	3C+Muc	culture	Bacteria	Proteobacteria	Gammaproteobacteria	Enterobacterales	Enterobacteriaceae	Escherichia-Shigella	Escherichia-Shigella Genus	unknown Escherichia-Shigella (Genus) ASV002
ASV005	0.013485	BFW	Glc	culture	Bacteria	Bacteroidota	Bacteroidia	Bacteroidales	Bacteroidaceae	Bacteroides	Bacteroides vulgatus	Bacteroides vulgatus ASV005
ASV005	0.013485	WPL	H2O	culture	Bacteria	Bacteroidota	Bacteroidia	Bacteroidales	Bacteroidaceae	Bacteroides	Bacteroides vulgatus	Bacteroides vulgatus ASV005
ASV006	0.013485	SUT	3C	culture	Bacteria	Firmicutes	Clostridia	Lachnospirales	Lachnospiraceae	[Ruminococcus] torques group	[Ruminococcus] torques group Genus	unknown [Ruminococcus] torques group (Genus) ASV006
ASV007	0.013485	JHB	6C	culture	Bacteria	Firmicutes	Clostridia	Lachnospirales	Lachnospiraceae	Blautia	Blautia massiliensis	Blautia massiliensis ASV007
ASV018	0.013485	BFW	feces	feces	Bacteria	Actinobacteriota	Actinobacteria	Bifidobacteriales	Bifidobacteriaceae	Bifidobacterium	Bifidobacterium Genus	unknown Bifidobacterium (Genus) ASV018
ASV025	0.013485	AXZ	3C	culture	Bacteria	Firmicutes	Clostridia	Lachnospirales	Lachnospiraceae	Coprococcus	Coprococcus comes	Coprococcus comes ASV025
ASV025	0.013485	GCB	3C+Muc	culture	Bacteria	Firmicutes	Clostridia	Lachnospirales	Lachnospiraceae	Coprococcus	Coprococcus comes	Coprococcus comes ASV025
ASV025	0.013485	GCB	BHI like	culture	Bacteria	Firmicutes	Clostridia	Lachnospirales	Lachnospiraceae	Coprococcus	Coprococcus comes	Coprococcus comes ASV025
ASV027	0.013485	WPL	BHI like	culture	Bacteria	Bacteroidota	Bacteroidia	Bacteroidales	Bacteroidaceae	Bacteroides	Bacteroides uniformis	Bacteroides uniformis ASV027
ASV029	0.013485	JHB	GMM like	culture	Bacteria	Firmicutes	Clostridia	Lachnospirales	Lachnospiraceae	Lachnospiraceae UCG-004	Lachnospiraceae UCG-004 Genus	unknown Lachnospiraceae UCG-004 (Genus) ASV029
ASV031	0.013485	KPJ	feces	feces	Bacteria	Actinobacteriota	Actinobacteria	Bifidobacteriales	Bifidobacteriaceae	Bifidobacterium	Bifidobacterium Genus	unknown Bifidobacterium (Genus) ASV031
ASV031	0.013485	SUT	feces	feces	Bacteria	Actinobacteriota	Actinobacteria	Bifidobacteriales	Bifidobacteriaceae	Bifidobacterium	Bifidobacterium Genus	unknown Bifidobacterium (Genus) ASV031
ASV032	0.013485	TLM	GMM like	culture	Bacteria	Actinobacteriota	Coriobacteriia	Coriobacteriales	Coriobacteriaceae	Collinsella	Collinsella aerofaciens	Collinsella aerofaciens ASV032
ASV033	0.013485	WPL	6C	culture	Bacteria	Bacteroidota	Bacteroidia	Bacteroidales	Bacteroidaceae	Bacteroides	Bacteroides Genus	unknown Bacteroides (Genus) ASV033
ASV033	0.013485	WPL	GMM like	culture	Bacteria	Bacteroidota	Bacteroidia	Bacteroidales	Bacteroidaceae	Bacteroides	Bacteroides Genus	unknown Bacteroides (Genus) ASV033
ASV039	0.013485	BFW	GMM like	culture	Bacteria	Firmicutes	Clostridia	Lachnospirales	Lachnospiraceae	Coprococcus	Coprococcus Genus	unknown Coprococcus (Genus) ASV039
ASV042	0.013485	KPJ	3C+Muc	culture	Bacteria	Firmicutes	Clostridia	Lachnospirales	Lachnospiraceae	Lachnospiraceae UCG-010	Lachnospiraceae UCG-010 Genus	unknown Lachnospiraceae UCG-010 (Genus) ASV042
ASV043	0.013485	KPJ	BHI like	culture	Bacteria	Bacteroidota	Bacteroidia	Bacteroidales	Bacteroidaceae	Bacteroides	Bacteroides Genus	unknown Bacteroides (Genus) ASV043
ASV045	0.013485	KPJ	BHI like	culture	Bacteria	Firmicutes	Clostridia	Lachnospirales	Lachnospiraceae	Lachnospiraceae Family	Lachnospiraceae Family	unknown Lachnospiraceae (Family) ASV045
ASV046	0.013485	KPJ	3C	culture	Bacteria	Firmicutes	Negativicutes	Acidaminococcales	Acidaminococcaceae	Phascolarctobacterium	Phascolarctobacterium faecium	Phascolarctobacterium faecium ASV046
ASV054	0.013485	JHB	H2O	culture	Bacteria	Firmicutes	Clostridia	Lachnospirales	Lachnospiraceae	Dorea	Dorea formicigenerans	Dorea formicigenerans ASV054
ASV060	0.013485	WPL	6C+Muc	culture	Bacteria	Firmicutes	Clostridia	Lachnospirales	Lachnospiraceae	[Eubacterium] eligens group	[Eubacterium] eligens group Genus	unknown [Eubacterium] eligens group (Genus) ASV060
ASV060	0.013485	WPL	6C	culture	Bacteria	Firmicutes	Clostridia	Lachnospirales	Lachnospiraceae	[Eubacterium] eligens group	[Eubacterium] eligens group Genus	unknown [Eubacterium] eligens group (Genus) ASV060
ASV062	0.013485	SUT	BHI like	culture	Bacteria	Firmicutes	Clostridia	Oscillospirales	Oscillospiraceae	Colidextribacter	Colidextribacter Genus	unknown Colidextribacter (Genus) ASV062
ASV065	0.013485	TLM	Glc	culture	Bacteria	Firmicutes	Clostridia	Lachnospirales	Lachnospiraceae	Anaerostipes	Anaerostipes Genus	unknown Anaerostipes (Genus) ASV065
ASV065	0.013485	WPL	3C+Muc	culture	Bacteria	Firmicutes	Clostridia	Lachnospirales	Lachnospiraceae	Anaerostipes	Anaerostipes Genus	unknown Anaerostipes (Genus) ASV065
ASV073	0.013485	SUT	H2O	culture	Bacteria	Proteobacteria	Gammaproteobacteria	Enterobacterales	Enterobacteriaceae	Escherichia-Shigella	Escherichia-Shigella Genus	unknown Escherichia-Shigella (Genus) ASV073
ASV082	0.013485	TLM	feces	feces	Bacteria	Firmicutes	Clostridia	Lachnospirales	Lachnospiraceae	Dorea	Dorea Genus	unknown Dorea (Genus) ASV082
ASV122	0.013485	SUT	Glc	culture	Bacteria	Bacteroidota	Bacteroidia	Bacteroidales	Bacteroidaceae	Bacteroides	Bacteroides thetaiotaomicron	Bacteroides thetaiotaomicron ASV122
ASV129	0.013485	SUT	H2O	culture	Bacteria	Firmicutes	Clostridia	Lachnospirales	Lachnospiraceae	Lachnospiraceae Family	Lachnospiraceae Family	unknown Lachnospiraceae (Family) ASV129
ASV132	0.013485	SUT	H2O	culture	Bacteria	Bacteroidota	Bacteroidia	Bacteroidales	Bacteroidaceae	Bacteroides	Bacteroides massiliensis	Bacteroides massiliensis ASV132
ASV134	0.013485	TLM	6C+Muc	culture	Bacteria	Firmicutes	Clostridia	Lachnospirales	Lachnospiraceae	Fusicatenibacter	Fusicatenibacter Genus	unknown Fusicatenibacter (Genus) ASV134
ASV174	0.013485	JHB	BHI like	culture	Bacteria	Firmicutes	Clostridia	Lachnospirales	Lachnospiraceae	Lachnoclostridium	Lachnoclostridium Genus	unknown Lachnoclostridium (Genus) ASV174
ASV196	0.013485	JHB	feces	feces	Bacteria	Firmicutes	Clostridia	Oscillospirales	Ruminococcaceae	[Eubacterium] siraeum group	[Eubacterium] siraeum group Genus	unknown [Eubacterium] siraeum group (Genus) ASV196
ASV217	0.013485	SUT	6C	culture	Bacteria	Firmicutes	Clostridia	Lachnospirales	Lachnospiraceae	Blautia	Blautia Genus	unknown Blautia (Genus) ASV217
ASV002	0.0130636	AXZ	6C	culture	Bacteria	Proteobacteria	Gammaproteobacteria	Enterobacterales	Enterobacteriaceae	Escherichia-Shigella	Escherichia-Shigella Genus	unknown Escherichia-Shigella (Genus) ASV002
ASV002	0.0130636	TLM	BHI like	culture	Bacteria	Proteobacteria	Gammaproteobacteria	Enterobacterales	Enterobacteriaceae	Escherichia-Shigella	Escherichia-Shigella Genus	unknown Escherichia-Shigella (Genus) ASV002
ASV002	0.0130636	KPJ	BHI like	culture	Bacteria	Proteobacteria	Gammaproteobacteria	Enterobacterales	Enterobacteriaceae	Escherichia-Shigella	Escherichia-Shigella Genus	unknown Escherichia-Shigella (Genus) ASV002
ASV011	0.0130636	GCB	feces	feces	Bacteria	Firmicutes	Clostridia	Lachnospirales	Lachnospiraceae	Fusicatenibacter	Fusicatenibacter saccharivorans	Fusicatenibacter saccharivorans ASV011
ASV013	0.0130636	KPJ	6C+Muc	culture	Bacteria	Firmicutes	Clostridia	Lachnospirales	Lachnospiraceae	Dorea	Dorea longicatena	Dorea longicatena ASV013
ASV015	0.0130636	GCB	3C+Muc	culture	Bacteria	Firmicutes	Bacilli	Lactobacillales	Enterococcaceae	Enterococcus	Enterococcus Genus	unknown Enterococcus (Genus) ASV015
ASV017	0.0130636	AXZ	H2O	culture	Bacteria	Bacteroidota	Bacteroidia	Bacteroidales	Prevotellaceae	Prevotella_9	Prevotella_9 Genus	unknown Prevotella_9 (Genus) ASV017
ASV018	0.0130636	GCB	GMM like	culture	Bacteria	Actinobacteriota	Actinobacteria	Bifidobacteriales	Bifidobacteriaceae	Bifidobacterium	Bifidobacterium Genus	unknown Bifidobacterium (Genus) ASV018
ASV018	0.0130636	JHB	BHI like	culture	Bacteria	Actinobacteriota	Actinobacteria	Bifidobacteriales	Bifidobacteriaceae	Bifidobacterium	Bifidobacterium Genus	unknown Bifidobacterium (Genus) ASV018
ASV032	0.0130636	BFW	BHI like	culture	Bacteria	Actinobacteriota	Coriobacteriia	Coriobacteriales	Coriobacteriaceae	Collinsella	Collinsella aerofaciens	Collinsella aerofaciens ASV032
ASV036	0.0130636	AXZ	6C+Muc	culture	Bacteria	Proteobacteria	Gammaproteobacteria	Burkholderiales	Sutterellaceae	Sutterella	Sutterella wadsworthensis	Sutterella wadsworthensis ASV036
ASV036	0.0130636	WPL	BHI like	culture	Bacteria	Proteobacteria	Gammaproteobacteria	Burkholderiales	Sutterellaceae	Sutterella	Sutterella wadsworthensis	Sutterella wadsworthensis ASV036
ASV045	0.0130636	JHB	Glc	culture	Bacteria	Firmicutes	Clostridia	Lachnospirales	Lachnospiraceae	Lachnospiraceae Family	Lachnospiraceae Family	unknown Lachnospiraceae (Family) ASV045
ASV046	0.0130636	KPJ	3C+Muc	culture	Bacteria	Firmicutes	Negativicutes	Acidaminococcales	Acidaminococcaceae	Phascolarctobacterium	Phascolarctobacterium faecium	Phascolarctobacterium faecium ASV046
ASV046	0.0130636	KPJ	6C+Muc	culture	Bacteria	Firmicutes	Negativicutes	Acidaminococcales	Acidaminococcaceae	Phascolarctobacterium	Phascolarctobacterium faecium	Phascolarctobacterium faecium ASV046
ASV053	0.0130636	BFW	GMM like	culture	Bacteria	Firmicutes	Clostridia	Lachnospirales	Lachnospiraceae	Lachnospiraceae UCG-004	Lachnospiraceae UCG-004 Genus	unknown Lachnospiraceae UCG-004 (Genus) ASV053
ASV056	0.0130636	JHB	H2O	culture	Bacteria	Proteobacteria	Gammaproteobacteria	Burkholderiales	Sutterellaceae	Sutterella	Sutterella Genus	unknown Sutterella (Genus) ASV056
ASV065	0.0130636	WPL	BHI like	culture	Bacteria	Firmicutes	Clostridia	Lachnospirales	Lachnospiraceae	Anaerostipes	Anaerostipes Genus	unknown Anaerostipes (Genus) ASV065
ASV070	0.0130636	JHB	GMM like	culture	Bacteria	Firmicutes	Clostridia	Lachnospirales	Lachnospiraceae	Coprococcus	Coprococcus catus	Coprococcus catus ASV070
ASV080	0.0130636	BFW	H2O	culture	Bacteria	Firmicutes	Clostridia	Oscillospirales	Oscillospiraceae	Flavonifractor	Flavonifractor plautii	Flavonifractor plautii ASV080
ASV080	0.0130636	WPL	Glc	culture	Bacteria	Firmicutes	Clostridia	Oscillospirales	Oscillospiraceae	Flavonifractor	Flavonifractor plautii	Flavonifractor plautii ASV080
ASV080	0.0130636	WPL	3C+Muc	culture	Bacteria	Firmicutes	Clostridia	Oscillospirales	Oscillospiraceae	Flavonifractor	Flavonifractor plautii	Flavonifractor plautii ASV080
ASV091	0.0130636	JHB	H2O	culture	Bacteria	Actinobacteriota	Coriobacteriia	Coriobacteriales	Eggerthellaceae	Eggerthella	Eggerthella lenta	Eggerthella lenta ASV091
ASV100	0.0130636	GCB	GMM like	culture	Bacteria	Firmicutes	Clostridia	Lachnospirales	Lachnospiraceae	Anaerostipes	Anaerostipes Genus	unknown Anaerostipes (Genus) ASV100
ASV119	0.0130636	TLM	BHI like	culture	Bacteria	Firmicutes	Clostridia	Peptostreptococcales-Tissierellales	Peptostreptococcaceae	Intestinibacter	Intestinibacter bartlettii	Intestinibacter bartlettii ASV119
ASV125	0.0130636	GCB	6C	culture	Bacteria	Firmicutes	Clostridia	Lachnospirales	Lachnospiraceae	Anaerostipes	Anaerostipes Genus	unknown Anaerostipes (Genus) ASV125
ASV150	0.0130636	WPL	BHI like	culture	Bacteria	Firmicutes	Clostridia	Oscillospirales	Oscillospiraceae	UCG-003	UCG-003 Genus	unknown UCG-003 (Genus) ASV150
ASV202	0.0130636	AXZ	feces	feces	Bacteria	Firmicutes	Clostridia	Lachnospirales	Lachnospiraceae	Lachnospiraceae Family	Lachnospiraceae Family	unknown Lachnospiraceae (Family) ASV202
ASV208	0.0130636	BFW	3C	culture	Bacteria	Firmicutes	Bacilli	Lactobacillales	Lactobacillaceae	Ligilactobacillus	Ligilactobacillus Genus	unknown Ligilactobacillus (Genus) ASV208
ASV265	0.0130636	BFW	Glc	culture	Bacteria	Bacteroidota	Bacteroidia	Bacteroidales	Rikenellaceae	Rikenellaceae RC9 gut group	Rikenellaceae RC9 gut group Genus	unknown Rikenellaceae RC9 gut group (Genus) ASV265
ASV293	0.0130636	KPJ	feces	feces	Bacteria	Firmicutes	Clostridia	Lachnospirales	Lachnospiraceae	Lachnospiraceae Family	Lachnospiraceae Family	unknown Lachnospiraceae (Family) ASV293
ASV002	0.0126422	TLM	Glc	culture	Bacteria	Proteobacteria	Gammaproteobacteria	Enterobacterales	Enterobacteriaceae	Escherichia-Shigella	Escherichia-Shigella Genus	unknown Escherichia-Shigella (Genus) ASV002
ASV002	0.0126422	SUT	3C	culture	Bacteria	Proteobacteria	Gammaproteobacteria	Enterobacterales	Enterobacteriaceae	Escherichia-Shigella	Escherichia-Shigella Genus	unknown Escherichia-Shigella (Genus) ASV002
ASV003	0.0126422	BFW	3C+Muc	culture	Bacteria	Firmicutes	Clostridia	Lachnospirales	Lachnospiraceae	Blautia	Blautia Genus	unknown Blautia (Genus) ASV003
ASV005	0.0126422	JHB	3C	culture	Bacteria	Bacteroidota	Bacteroidia	Bacteroidales	Bacteroidaceae	Bacteroides	Bacteroides vulgatus	Bacteroides vulgatus ASV005
ASV006	0.0126422	BFW	3C+Muc	culture	Bacteria	Firmicutes	Clostridia	Lachnospirales	Lachnospiraceae	[Ruminococcus] torques group	[Ruminococcus] torques group Genus	unknown [Ruminococcus] torques group (Genus) ASV006
ASV008	0.0126422	AXZ	6C	culture	Bacteria	Firmicutes	Clostridia	Lachnospirales	Lachnospiraceae	Anaerostipes	Anaerostipes hadrus	Anaerostipes hadrus ASV008
ASV008	0.0126422	AXZ	BHI like	culture	Bacteria	Firmicutes	Clostridia	Lachnospirales	Lachnospiraceae	Anaerostipes	Anaerostipes hadrus	Anaerostipes hadrus ASV008
ASV008	0.0126422	TLM	6C	culture	Bacteria	Firmicutes	Clostridia	Lachnospirales	Lachnospiraceae	Anaerostipes	Anaerostipes hadrus	Anaerostipes hadrus ASV008
ASV008	0.0126422	JHB	BHI like	culture	Bacteria	Firmicutes	Clostridia	Lachnospirales	Lachnospiraceae	Anaerostipes	Anaerostipes hadrus	Anaerostipes hadrus ASV008
ASV013	0.0126422	JHB	H2O	culture	Bacteria	Firmicutes	Clostridia	Lachnospirales	Lachnospiraceae	Dorea	Dorea longicatena	Dorea longicatena ASV013
ASV013	0.0126422	SUT	GMM like	culture	Bacteria	Firmicutes	Clostridia	Lachnospirales	Lachnospiraceae	Dorea	Dorea longicatena	Dorea longicatena ASV013
ASV018	0.0126422	SUT	6C	culture	Bacteria	Actinobacteriota	Actinobacteria	Bifidobacteriales	Bifidobacteriaceae	Bifidobacterium	Bifidobacterium Genus	unknown Bifidobacterium (Genus) ASV018
ASV019	0.0126422	SUT	6C+Muc	culture	Bacteria	Bacteroidota	Bacteroidia	Bacteroidales	Bacteroidaceae	Bacteroides	Bacteroides Genus	unknown Bacteroides (Genus) ASV019
ASV020	0.0126422	BFW	6C	culture	Bacteria	Firmicutes	Clostridia	Lachnospirales	Lachnospiraceae	[Ruminococcus] gauvreauii group	[Ruminococcus] gauvreauii group Genus	unknown [Ruminococcus] gauvreauii group (Genus) ASV020
ASV022	0.0126422	GCB	6C	culture	Bacteria	Firmicutes	Clostridia	Oscillospirales	Ruminococcaceae	Faecalibacterium	Faecalibacterium Genus	unknown Faecalibacterium (Genus) ASV022
ASV023	0.0126422	BFW	GMM like	culture	Bacteria	Bacteroidota	Bacteroidia	Bacteroidales	Bacteroidaceae	Bacteroides	Bacteroides uniformis	Bacteroides uniformis ASV023
ASV025	0.0126422	GCB	feces	feces	Bacteria	Firmicutes	Clostridia	Lachnospirales	Lachnospiraceae	Coprococcus	Coprococcus comes	Coprococcus comes ASV025
ASV033	0.0126422	AXZ	GMM like	culture	Bacteria	Bacteroidota	Bacteroidia	Bacteroidales	Bacteroidaceae	Bacteroides	Bacteroides Genus	unknown Bacteroides (Genus) ASV033
ASV040	0.0126422	JHB	GMM like	culture	Bacteria	Firmicutes	Clostridia	Lachnospirales	Lachnospiraceae	Blautia	Blautia obeum	Blautia obeum ASV040
ASV040	0.0126422	BFW	feces	feces	Bacteria	Firmicutes	Clostridia	Lachnospirales	Lachnospiraceae	Blautia	Blautia obeum	Blautia obeum ASV040
ASV043	0.0126422	TLM	6C	culture	Bacteria	Bacteroidota	Bacteroidia	Bacteroidales	Bacteroidaceae	Bacteroides	Bacteroides Genus	unknown Bacteroides (Genus) ASV043
ASV044	0.0126422	KPJ	GMM like	culture	Bacteria	Firmicutes	Bacilli	Erysipelotrichales	Erysipelatoclostridiaceae	Erysipelotrichaceae UCG-003	Erysipelotrichaceae UCG-003 bacterium	Erysipelotrichaceae UCG-003 bacterium ASV044
ASV049	0.0126422	TLM	3C	culture	Bacteria	Firmicutes	Clostridia	Lachnospirales	Lachnospiraceae	Lachnoclostridium	Lachnoclostridium Genus	unknown Lachnoclostridium (Genus) ASV049
ASV051	0.0126422	SUT	feces	feces	Bacteria	Firmicutes	Clostridia	Lachnospirales	Lachnospiraceae	[Eubacterium] hallii group	[Eubacterium] hallii group Genus	unknown [Eubacterium] hallii group (Genus) ASV051
ASV060	0.0126422	GCB	6C	culture	Bacteria	Firmicutes	Clostridia	Lachnospirales	Lachnospiraceae	[Eubacterium] eligens group	[Eubacterium] eligens group Genus	unknown [Eubacterium] eligens group (Genus) ASV060
ASV062	0.0126422	BFW	H2O	culture	Bacteria	Firmicutes	Clostridia	Oscillospirales	Oscillospiraceae	Colidextribacter	Colidextribacter Genus	unknown Colidextribacter (Genus) ASV062
ASV068	0.0126422	AXZ	6C+Muc	culture	Bacteria	Firmicutes	Clostridia	Oscillospirales	Ruminococcaceae	Ruminococcus	Ruminococcus bicirculans	Ruminococcus bicirculans ASV068
ASV078	0.0126422	TLM	BHI like	culture	Bacteria	Firmicutes	Clostridia	Oscillospirales	Ruminococcaceae	Faecalibacterium	Faecalibacterium prausnitzii	Faecalibacterium prausnitzii ASV078
ASV078	0.0126422	JHB	feces	feces	Bacteria	Firmicutes	Clostridia	Oscillospirales	Ruminococcaceae	Faecalibacterium	Faecalibacterium prausnitzii	Faecalibacterium prausnitzii ASV078
ASV084	0.0126422	TLM	Glc	culture	Bacteria	Bacteroidota	Bacteroidia	Bacteroidales	Bacteroidaceae	Bacteroides	Bacteroides uniformis	Bacteroides uniformis ASV084
ASV114	0.0126422	TLM	3C+Muc	culture	Bacteria	Bacteroidota	Bacteroidia	Bacteroidales	Bacteroidaceae	Bacteroides	Bacteroides plebeius	Bacteroides plebeius ASV114
ASV116	0.0126422	TLM	H2O	culture	Bacteria	Firmicutes	Negativicutes	Acidaminococcales	Acidaminococcaceae	Phascolarctobacterium	Phascolarctobacterium succinatutens	Phascolarctobacterium succinatutens ASV116
ASV134	0.0126422	TLM	feces	feces	Bacteria	Firmicutes	Clostridia	Lachnospirales	Lachnospiraceae	Fusicatenibacter	Fusicatenibacter Genus	unknown Fusicatenibacter (Genus) ASV134
ASV135	0.0126422	GCB	feces	feces	Bacteria	Firmicutes	Clostridia	Oscillospirales	Oscillospiraceae	UCG-002	UCG-002 Genus	unknown UCG-002 (Genus) ASV135
ASV190	0.0126422	BFW	3C+Muc	culture	Bacteria	Firmicutes	Clostridia	Lachnospirales	Lachnospiraceae	Oribacterium	Oribacterium Genus	unknown Oribacterium (Genus) ASV190
ASV239	0.0126422	SUT	GMM like	culture	Bacteria	Firmicutes	Clostridia	Lachnospirales	Lachnospiraceae	Anaerostipes	Anaerostipes Genus	unknown Anaerostipes (Genus) ASV239
ASV281	0.0126422	KPJ	feces	feces	Bacteria	Firmicutes	Clostridia	Oscillospirales	Ruminococcaceae	Subdoligranulum	Subdoligranulum Genus	unknown Subdoligranulum (Genus) ASV281
ASV304	0.0126422	WPL	H2O	culture	Bacteria	Firmicutes	Clostridia	Lachnospirales	Lachnospiraceae	Lachnospiraceae Family	Lachnospiraceae Family	unknown Lachnospiraceae (Family) ASV304
ASV008	0.0122208	JHB	6C+Muc	culture	Bacteria	Firmicutes	Clostridia	Lachnospirales	Lachnospiraceae	Anaerostipes	Anaerostipes hadrus	Anaerostipes hadrus ASV008
ASV018	0.0122208	GCB	BHI like	culture	Bacteria	Actinobacteriota	Actinobacteria	Bifidobacteriales	Bifidobacteriaceae	Bifidobacterium	Bifidobacterium Genus	unknown Bifidobacterium (Genus) ASV018
ASV019	0.0122208	GCB	Glc	culture	Bacteria	Bacteroidota	Bacteroidia	Bacteroidales	Bacteroidaceae	Bacteroides	Bacteroides Genus	unknown Bacteroides (Genus) ASV019
ASV020	0.0122208	JHB	3C+Muc	culture	Bacteria	Firmicutes	Clostridia	Lachnospirales	Lachnospiraceae	[Ruminococcus] gauvreauii group	[Ruminococcus] gauvreauii group Genus	unknown [Ruminococcus] gauvreauii group (Genus) ASV020
ASV022	0.0122208	SUT	3C+Muc	culture	Bacteria	Firmicutes	Clostridia	Oscillospirales	Ruminococcaceae	Faecalibacterium	Faecalibacterium Genus	unknown Faecalibacterium (Genus) ASV022
ASV033	0.0122208	WPL	6C+Muc	culture	Bacteria	Bacteroidota	Bacteroidia	Bacteroidales	Bacteroidaceae	Bacteroides	Bacteroides Genus	unknown Bacteroides (Genus) ASV033
ASV036	0.0122208	AXZ	3C	culture	Bacteria	Proteobacteria	Gammaproteobacteria	Burkholderiales	Sutterellaceae	Sutterella	Sutterella wadsworthensis	Sutterella wadsworthensis ASV036
ASV040	0.0122208	GCB	feces	feces	Bacteria	Firmicutes	Clostridia	Lachnospirales	Lachnospiraceae	Blautia	Blautia obeum	Blautia obeum ASV040
ASV041	0.0122208	KPJ	3C+Muc	culture	Bacteria	Firmicutes	Clostridia	Lachnospirales	Lachnospiraceae	Blautia	Blautia faecis	Blautia faecis ASV041
ASV041	0.0122208	WPL	GMM like	culture	Bacteria	Firmicutes	Clostridia	Lachnospirales	Lachnospiraceae	Blautia	Blautia faecis	Blautia faecis ASV041
ASV051	0.0122208	BFW	3C+Muc	culture	Bacteria	Firmicutes	Clostridia	Lachnospirales	Lachnospiraceae	[Eubacterium] hallii group	[Eubacterium] hallii group Genus	unknown [Eubacterium] hallii group (Genus) ASV051
ASV053	0.0122208	JHB	BHI like	culture	Bacteria	Firmicutes	Clostridia	Lachnospirales	Lachnospiraceae	Lachnospiraceae UCG-004	Lachnospiraceae UCG-004 Genus	unknown Lachnospiraceae UCG-004 (Genus) ASV053
ASV054	0.0122208	TLM	H2O	culture	Bacteria	Firmicutes	Clostridia	Lachnospirales	Lachnospiraceae	Dorea	Dorea formicigenerans	Dorea formicigenerans ASV054
ASV056	0.0122208	JHB	6C+Muc	culture	Bacteria	Proteobacteria	Gammaproteobacteria	Burkholderiales	Sutterellaceae	Sutterella	Sutterella Genus	unknown Sutterella (Genus) ASV056
ASV073	0.0122208	GCB	H2O	culture	Bacteria	Proteobacteria	Gammaproteobacteria	Enterobacterales	Enterobacteriaceae	Escherichia-Shigella	Escherichia-Shigella Genus	unknown Escherichia-Shigella (Genus) ASV073
ASV076	0.0122208	JHB	3C+Muc	culture	Bacteria	Firmicutes	Clostridia	Lachnospirales	Lachnospiraceae	[Eubacterium] hallii group	[Eubacterium] hallii group Genus	unknown [Eubacterium] hallii group (Genus) ASV076
ASV089	0.0122208	JHB	BHI like	culture	Bacteria	Firmicutes	Clostridia	Lachnospirales	Lachnospiraceae	Dorea	Dorea Genus	unknown Dorea (Genus) ASV089
ASV098	0.0122208	TLM	6C+Muc	culture	Bacteria	Firmicutes	Clostridia	Lachnospirales	Lachnospiraceae	Dorea	Dorea Genus	unknown Dorea (Genus) ASV098
ASV107	0.0122208	BFW	GMM like	culture	Bacteria	Firmicutes	Negativicutes	Veillonellales-Selenomonadales	Veillonellaceae	Dialister	Dialister Genus	unknown Dialister (Genus) ASV107
ASV124	0.0122208	SUT	BHI like	culture	Bacteria	Firmicutes	Clostridia	Oscillospirales	Butyricicoccaceae	Butyricicoccus	Butyricicoccus Genus	unknown Butyricicoccus (Genus) ASV124
ASV126	0.0122208	KPJ	3C+Muc	culture	Bacteria	Bacteroidota	Bacteroidia	Bacteroidales	Bacteroidaceae	Bacteroides	Bacteroides Genus	unknown Bacteroides (Genus) ASV126
ASV173	0.0122208	WPL	feces	feces	Bacteria	Firmicutes	Clostridia	Lachnospirales	Lachnospiraceae	CAG-56	CAG-56 Genus	unknown CAG-56 (Genus) ASV173
ASV260	0.0122208	SUT	H2O	culture	Bacteria	Actinobacteriota	Coriobacteriia	Coriobacteriales	Eggerthellaceae	Senegalimassilia	Senegalimassilia anaerobia	Senegalimassilia anaerobia ASV260
ASV002	0.0117994	AXZ	3C+Muc	culture	Bacteria	Proteobacteria	Gammaproteobacteria	Enterobacterales	Enterobacteriaceae	Escherichia-Shigella	Escherichia-Shigella Genus	unknown Escherichia-Shigella (Genus) ASV002
ASV002	0.0117994	WPL	Glc	culture	Bacteria	Proteobacteria	Gammaproteobacteria	Enterobacterales	Enterobacteriaceae	Escherichia-Shigella	Escherichia-Shigella Genus	unknown Escherichia-Shigella (Genus) ASV002
ASV002	0.0117994	WPL	3C+Muc	culture	Bacteria	Proteobacteria	Gammaproteobacteria	Enterobacterales	Enterobacteriaceae	Escherichia-Shigella	Escherichia-Shigella Genus	unknown Escherichia-Shigella (Genus) ASV002
ASV002	0.0117994	WPL	6C+Muc	culture	Bacteria	Proteobacteria	Gammaproteobacteria	Enterobacterales	Enterobacteriaceae	Escherichia-Shigella	Escherichia-Shigella Genus	unknown Escherichia-Shigella (Genus) ASV002
ASV004	0.0117994	WPL	H2O	culture	Bacteria	Bacteroidota	Bacteroidia	Bacteroidales	Prevotellaceae	Prevotella_9	Prevotella_9 copri	Prevotella_9 copri ASV004
ASV007	0.0117994	WPL	GMM like	culture	Bacteria	Firmicutes	Clostridia	Lachnospirales	Lachnospiraceae	Blautia	Blautia massiliensis	Blautia massiliensis ASV007
ASV011	0.0117994	AXZ	6C	culture	Bacteria	Firmicutes	Clostridia	Lachnospirales	Lachnospiraceae	Fusicatenibacter	Fusicatenibacter saccharivorans	Fusicatenibacter saccharivorans ASV011
ASV011	0.0117994	JHB	6C	culture	Bacteria	Firmicutes	Clostridia	Lachnospirales	Lachnospiraceae	Fusicatenibacter	Fusicatenibacter saccharivorans	Fusicatenibacter saccharivorans ASV011
ASV011	0.0117994	AXZ	feces	feces	Bacteria	Firmicutes	Clostridia	Lachnospirales	Lachnospiraceae	Fusicatenibacter	Fusicatenibacter saccharivorans	Fusicatenibacter saccharivorans ASV011
ASV015	0.0117994	SUT	BHI like	culture	Bacteria	Firmicutes	Bacilli	Lactobacillales	Enterococcaceae	Enterococcus	Enterococcus Genus	unknown Enterococcus (Genus) ASV015
ASV017	0.0117994	BFW	Glc	culture	Bacteria	Bacteroidota	Bacteroidia	Bacteroidales	Prevotellaceae	Prevotella_9	Prevotella_9 Genus	unknown Prevotella_9 (Genus) ASV017
ASV019	0.0117994	WPL	H2O	culture	Bacteria	Bacteroidota	Bacteroidia	Bacteroidales	Bacteroidaceae	Bacteroides	Bacteroides Genus	unknown Bacteroides (Genus) ASV019
ASV019	0.0117994	WPL	3C+Muc	culture	Bacteria	Bacteroidota	Bacteroidia	Bacteroidales	Bacteroidaceae	Bacteroides	Bacteroides Genus	unknown Bacteroides (Genus) ASV019
ASV023	0.0117994	GCB	BHI like	culture	Bacteria	Bacteroidota	Bacteroidia	Bacteroidales	Bacteroidaceae	Bacteroides	Bacteroides uniformis	Bacteroides uniformis ASV023
ASV025	0.0117994	BFW	3C	culture	Bacteria	Firmicutes	Clostridia	Lachnospirales	Lachnospiraceae	Coprococcus	Coprococcus comes	Coprococcus comes ASV025
ASV029	0.0117994	JHB	H2O	culture	Bacteria	Firmicutes	Clostridia	Lachnospirales	Lachnospiraceae	Lachnospiraceae UCG-004	Lachnospiraceae UCG-004 Genus	unknown Lachnospiraceae UCG-004 (Genus) ASV029
ASV032	0.0117994	KPJ	feces	feces	Bacteria	Actinobacteriota	Coriobacteriia	Coriobacteriales	Coriobacteriaceae	Collinsella	Collinsella aerofaciens	Collinsella aerofaciens ASV032
ASV034	0.0117994	SUT	GMM like	culture	Bacteria	Firmicutes	Clostridia	Lachnospirales	Lachnospiraceae	Lachnoclostridium	Lachnoclostridium Genus	unknown Lachnoclostridium (Genus) ASV034
ASV037	0.0117994	AXZ	GMM like	culture	Bacteria	Firmicutes	Clostridia	Lachnospirales	Lachnospiraceae	Lachnoclostridium	Lachnoclostridium edouardi	Lachnoclostridium edouardi ASV037
ASV040	0.0117994	BFW	6C	culture	Bacteria	Firmicutes	Clostridia	Lachnospirales	Lachnospiraceae	Blautia	Blautia obeum	Blautia obeum ASV040
ASV040	0.0117994	BFW	BHI like	culture	Bacteria	Firmicutes	Clostridia	Lachnospirales	Lachnospiraceae	Blautia	Blautia obeum	Blautia obeum ASV040
ASV041	0.0117994	WPL	feces	feces	Bacteria	Firmicutes	Clostridia	Lachnospirales	Lachnospiraceae	Blautia	Blautia faecis	Blautia faecis ASV041
ASV044	0.0117994	AXZ	6C	culture	Bacteria	Firmicutes	Bacilli	Erysipelotrichales	Erysipelatoclostridiaceae	Erysipelotrichaceae UCG-003	Erysipelotrichaceae UCG-003 bacterium	Erysipelotrichaceae UCG-003 bacterium ASV044
ASV051	0.0117994	SUT	6C+Muc	culture	Bacteria	Firmicutes	Clostridia	Lachnospirales	Lachnospiraceae	[Eubacterium] hallii group	[Eubacterium] hallii group Genus	unknown [Eubacterium] hallii group (Genus) ASV051
ASV053	0.0117994	BFW	Glc	culture	Bacteria	Firmicutes	Clostridia	Lachnospirales	Lachnospiraceae	Lachnospiraceae UCG-004	Lachnospiraceae UCG-004 Genus	unknown Lachnospiraceae UCG-004 (Genus) ASV053
ASV053	0.0117994	TLM	Glc	culture	Bacteria	Firmicutes	Clostridia	Lachnospirales	Lachnospiraceae	Lachnospiraceae UCG-004	Lachnospiraceae UCG-004 Genus	unknown Lachnospiraceae UCG-004 (Genus) ASV053
ASV069	0.0117994	AXZ	H2O	culture	Bacteria	Firmicutes	Clostridia	Lachnospirales	Lachnospiraceae	Lachnoclostridium	Lachnoclostridium Genus	unknown Lachnoclostridium (Genus) ASV069
ASV080	0.0117994	SUT	BHI like	culture	Bacteria	Firmicutes	Clostridia	Oscillospirales	Oscillospiraceae	Flavonifractor	Flavonifractor plautii	Flavonifractor plautii ASV080
ASV092	0.0117994	GCB	6C	culture	Bacteria	Firmicutes	Clostridia	Lachnospirales	Lachnospiraceae	Blautia	Blautia Genus	unknown Blautia (Genus) ASV092
ASV098	0.0117994	TLM	6C	culture	Bacteria	Firmicutes	Clostridia	Lachnospirales	Lachnospiraceae	Dorea	Dorea Genus	unknown Dorea (Genus) ASV098
ASV102	0.0117994	KPJ	3C	culture	Bacteria	Bacteroidota	Bacteroidia	Bacteroidales	Bacteroidaceae	Bacteroides	Bacteroides Genus	unknown Bacteroides (Genus) ASV102
ASV106	0.0117994	BFW	3C	culture	Bacteria	Firmicutes	Clostridia	Lachnospirales	Lachnospiraceae	Lachnospiraceae Family	Lachnospiraceae Family	unknown Lachnospiraceae (Family) ASV106
ASV107	0.0117994	BFW	3C	culture	Bacteria	Firmicutes	Negativicutes	Veillonellales-Selenomonadales	Veillonellaceae	Dialister	Dialister Genus	unknown Dialister (Genus) ASV107
ASV126	0.0117994	KPJ	3C	culture	Bacteria	Bacteroidota	Bacteroidia	Bacteroidales	Bacteroidaceae	Bacteroides	Bacteroides Genus	unknown Bacteroides (Genus) ASV126
ASV134	0.0117994	TLM	3C+Muc	culture	Bacteria	Firmicutes	Clostridia	Lachnospirales	Lachnospiraceae	Fusicatenibacter	Fusicatenibacter Genus	unknown Fusicatenibacter (Genus) ASV134
ASV139	0.0117994	SUT	feces	feces	Bacteria	Firmicutes	Clostridia	Lachnospirales	Lachnospiraceae	Tyzzerella	Tyzzerella Genus	unknown Tyzzerella (Genus) ASV139
ASV267	0.0117994	AXZ	feces	feces	Bacteria	Firmicutes	Clostridia	Oscillospirales	[Eubacterium] coprostanoligenes group	[Eubacterium] coprostanoligenes group Family	[Eubacterium] coprostanoligenes group Family	unknown [Eubacterium] coprostanoligenes group (Family) ASV267
ASV332	0.0117994	SUT	feces	feces	Bacteria	Firmicutes	Clostridia	Oscillospirales	Ruminococcaceae	Ruminococcus	Ruminococcus Genus	unknown Ruminococcus (Genus) ASV332
ASV001	0.011378	GCB	feces	feces	Bacteria	Firmicutes	Clostridia	Lachnospirales	Lachnospiraceae	Anaerostipes	Anaerostipes hadrus	Anaerostipes hadrus ASV001
ASV005	0.011378	AXZ	GMM like	culture	Bacteria	Bacteroidota	Bacteroidia	Bacteroidales	Bacteroidaceae	Bacteroides	Bacteroides vulgatus	Bacteroides vulgatus ASV005
ASV007	0.011378	JHB	feces	feces	Bacteria	Firmicutes	Clostridia	Lachnospirales	Lachnospiraceae	Blautia	Blautia massiliensis	Blautia massiliensis ASV007
ASV008	0.011378	JHB	6C	culture	Bacteria	Firmicutes	Clostridia	Lachnospirales	Lachnospiraceae	Anaerostipes	Anaerostipes hadrus	Anaerostipes hadrus ASV008
ASV009	0.011378	TLM	6C	culture	Bacteria	Firmicutes	Clostridia	Lachnospirales	Lachnospiraceae	Lachnospiraceae ND3007 group	Lachnospiraceae ND3007 group Genus	unknown Lachnospiraceae ND3007 group (Genus) ASV009
ASV009	0.011378	GCB	feces	feces	Bacteria	Firmicutes	Clostridia	Lachnospirales	Lachnospiraceae	Lachnospiraceae ND3007 group	Lachnospiraceae ND3007 group Genus	unknown Lachnospiraceae ND3007 group (Genus) ASV009
ASV011	0.011378	WPL	3C	culture	Bacteria	Firmicutes	Clostridia	Lachnospirales	Lachnospiraceae	Fusicatenibacter	Fusicatenibacter saccharivorans	Fusicatenibacter saccharivorans ASV011
ASV015	0.011378	AXZ	3C+Muc	culture	Bacteria	Firmicutes	Bacilli	Lactobacillales	Enterococcaceae	Enterococcus	Enterococcus Genus	unknown Enterococcus (Genus) ASV015
ASV015	0.011378	JHB	GMM like	culture	Bacteria	Firmicutes	Bacilli	Lactobacillales	Enterococcaceae	Enterococcus	Enterococcus Genus	unknown Enterococcus (Genus) ASV015
ASV019	0.011378	KPJ	6C+Muc	culture	Bacteria	Bacteroidota	Bacteroidia	Bacteroidales	Bacteroidaceae	Bacteroides	Bacteroides Genus	unknown Bacteroides (Genus) ASV019
ASV019	0.011378	JHB	GMM like	culture	Bacteria	Bacteroidota	Bacteroidia	Bacteroidales	Bacteroidaceae	Bacteroides	Bacteroides Genus	unknown Bacteroides (Genus) ASV019
ASV020	0.011378	GCB	GMM like	culture	Bacteria	Firmicutes	Clostridia	Lachnospirales	Lachnospiraceae	[Ruminococcus] gauvreauii group	[Ruminococcus] gauvreauii group Genus	unknown [Ruminococcus] gauvreauii group (Genus) ASV020
ASV023	0.011378	TLM	6C+Muc	culture	Bacteria	Bacteroidota	Bacteroidia	Bacteroidales	Bacteroidaceae	Bacteroides	Bacteroides uniformis	Bacteroides uniformis ASV023
ASV025	0.011378	AXZ	3C+Muc	culture	Bacteria	Firmicutes	Clostridia	Lachnospirales	Lachnospiraceae	Coprococcus	Coprococcus comes	Coprococcus comes ASV025
ASV025	0.011378	SUT	H2O	culture	Bacteria	Firmicutes	Clostridia	Lachnospirales	Lachnospiraceae	Coprococcus	Coprococcus comes	Coprococcus comes ASV025
ASV029	0.011378	AXZ	GMM like	culture	Bacteria	Firmicutes	Clostridia	Lachnospirales	Lachnospiraceae	Lachnospiraceae UCG-004	Lachnospiraceae UCG-004 Genus	unknown Lachnospiraceae UCG-004 (Genus) ASV029
ASV029	0.011378	KPJ	GMM like	culture	Bacteria	Firmicutes	Clostridia	Lachnospirales	Lachnospiraceae	Lachnospiraceae UCG-004	Lachnospiraceae UCG-004 Genus	unknown Lachnospiraceae UCG-004 (Genus) ASV029
ASV034	0.011378	WPL	BHI like	culture	Bacteria	Firmicutes	Clostridia	Lachnospirales	Lachnospiraceae	Lachnoclostridium	Lachnoclostridium Genus	unknown Lachnoclostridium (Genus) ASV034
ASV041	0.011378	JHB	H2O	culture	Bacteria	Firmicutes	Clostridia	Lachnospirales	Lachnospiraceae	Blautia	Blautia faecis	Blautia faecis ASV041
ASV043	0.011378	KPJ	GMM like	culture	Bacteria	Bacteroidota	Bacteroidia	Bacteroidales	Bacteroidaceae	Bacteroides	Bacteroides Genus	unknown Bacteroides (Genus) ASV043
ASV046	0.011378	KPJ	feces	feces	Bacteria	Firmicutes	Negativicutes	Acidaminococcales	Acidaminococcaceae	Phascolarctobacterium	Phascolarctobacterium faecium	Phascolarctobacterium faecium ASV046
ASV054	0.011378	AXZ	H2O	culture	Bacteria	Firmicutes	Clostridia	Lachnospirales	Lachnospiraceae	Dorea	Dorea formicigenerans	Dorea formicigenerans ASV054
ASV054	0.011378	TLM	BHI like	culture	Bacteria	Firmicutes	Clostridia	Lachnospirales	Lachnospiraceae	Dorea	Dorea formicigenerans	Dorea formicigenerans ASV054
ASV054	0.011378	TLM	GMM like	culture	Bacteria	Firmicutes	Clostridia	Lachnospirales	Lachnospiraceae	Dorea	Dorea formicigenerans	Dorea formicigenerans ASV054
ASV054	0.011378	KPJ	BHI like	culture	Bacteria	Firmicutes	Clostridia	Lachnospirales	Lachnospiraceae	Dorea	Dorea formicigenerans	Dorea formicigenerans ASV054
ASV055	0.011378	SUT	6C+Muc	culture	Bacteria	Firmicutes	Clostridia	Lachnospirales	Lachnospiraceae	Lachnospira	Lachnospira Genus	unknown Lachnospira (Genus) ASV055
ASV074	0.011378	WPL	BHI like	culture	Bacteria	Firmicutes	Clostridia	Lachnospirales	Lachnospiraceae	Anaerostipes	Anaerostipes Genus	unknown Anaerostipes (Genus) ASV074
ASV078	0.011378	KPJ	6C	culture	Bacteria	Firmicutes	Clostridia	Oscillospirales	Ruminococcaceae	Faecalibacterium	Faecalibacterium prausnitzii	Faecalibacterium prausnitzii ASV078
ASV092	0.011378	GCB	3C	culture	Bacteria	Firmicutes	Clostridia	Lachnospirales	Lachnospiraceae	Blautia	Blautia Genus	unknown Blautia (Genus) ASV092
ASV101	0.011378	JHB	6C	culture	Bacteria	Firmicutes	Clostridia	Lachnospirales	Lachnospiraceae	Lachnospiraceae Family	Lachnospiraceae Family	unknown Lachnospiraceae (Family) ASV101
ASV107	0.011378	BFW	Glc	culture	Bacteria	Firmicutes	Negativicutes	Veillonellales-Selenomonadales	Veillonellaceae	Dialister	Dialister Genus	unknown Dialister (Genus) ASV107
ASV107	0.011378	BFW	6C+Muc	culture	Bacteria	Firmicutes	Negativicutes	Veillonellales-Selenomonadales	Veillonellaceae	Dialister	Dialister Genus	unknown Dialister (Genus) ASV107
ASV138	0.011378	GCB	6C+Muc	culture	Bacteria	Firmicutes	Clostridia	Lachnospirales	Lachnospiraceae	[Ruminococcus] gauvreauii group	[Ruminococcus] gauvreauii group Genus	unknown [Ruminococcus] gauvreauii group (Genus) ASV138
ASV165	0.011378	GCB	feces	feces	Bacteria	Firmicutes	Clostridia	Lachnospirales	Lachnospiraceae	Lachnospiraceae Family	Lachnospiraceae Family	unknown Lachnospiraceae (Family) ASV165
ASV168	0.011378	TLM	GMM like	culture	Bacteria	Firmicutes	Clostridia	Lachnospirales	Lachnospiraceae	Anaerostipes	Anaerostipes Genus	unknown Anaerostipes (Genus) ASV168
ASV170	0.011378	AXZ	H2O	culture	Bacteria	Firmicutes	Clostridia	Oscillospirales	Ruminococcaceae	Candidatus Soleaferrea	Candidatus Soleaferrea Genus	unknown Candidatus Soleaferrea (Genus) ASV170
ASV203	0.011378	BFW	3C+Muc	culture	Bacteria	Bacteroidota	Bacteroidia	Bacteroidales	Prevotellaceae	Prevotella_9	Prevotella_9 Genus	unknown Prevotella_9 (Genus) ASV203
ASV311	0.011378	KPJ	H2O	culture	Bacteria	Proteobacteria	Gammaproteobacteria	Enterobacterales	Enterobacteriaceae	Enterobacteriaceae Family	Enterobacteriaceae Family	unknown Enterobacteriaceae (Family) ASV311
ASV002	0.0109566	BFW	3C	culture	Bacteria	Proteobacteria	Gammaproteobacteria	Enterobacterales	Enterobacteriaceae	Escherichia-Shigella	Escherichia-Shigella Genus	unknown Escherichia-Shigella (Genus) ASV002
ASV002	0.0109566	SUT	3C+Muc	culture	Bacteria	Proteobacteria	Gammaproteobacteria	Enterobacterales	Enterobacteriaceae	Escherichia-Shigella	Escherichia-Shigella Genus	unknown Escherichia-Shigella (Genus) ASV002
ASV009	0.0109566	BFW	6C	culture	Bacteria	Firmicutes	Clostridia	Lachnospirales	Lachnospiraceae	Lachnospiraceae ND3007 group	Lachnospiraceae ND3007 group Genus	unknown Lachnospiraceae ND3007 group (Genus) ASV009
ASV011	0.0109566	GCB	Glc	culture	Bacteria	Firmicutes	Clostridia	Lachnospirales	Lachnospiraceae	Fusicatenibacter	Fusicatenibacter saccharivorans	Fusicatenibacter saccharivorans ASV011
ASV012	0.0109566	AXZ	feces	feces	Bacteria	Firmicutes	Clostridia	Oscillospirales	Ruminococcaceae	Faecalibacterium	Faecalibacterium prausnitzii	Faecalibacterium prausnitzii ASV012
ASV015	0.0109566	AXZ	H2O	culture	Bacteria	Firmicutes	Bacilli	Lactobacillales	Enterococcaceae	Enterococcus	Enterococcus Genus	unknown Enterococcus (Genus) ASV015
ASV018	0.0109566	JHB	Glc	culture	Bacteria	Actinobacteriota	Actinobacteria	Bifidobacteriales	Bifidobacteriaceae	Bifidobacterium	Bifidobacterium Genus	unknown Bifidobacterium (Genus) ASV018
ASV019	0.0109566	KPJ	3C+Muc	culture	Bacteria	Bacteroidota	Bacteroidia	Bacteroidales	Bacteroidaceae	Bacteroides	Bacteroides Genus	unknown Bacteroides (Genus) ASV019
ASV020	0.0109566	AXZ	BHI like	culture	Bacteria	Firmicutes	Clostridia	Lachnospirales	Lachnospiraceae	[Ruminococcus] gauvreauii group	[Ruminococcus] gauvreauii group Genus	unknown [Ruminococcus] gauvreauii group (Genus) ASV020
ASV021	0.0109566	SUT	6C	culture	Bacteria	Firmicutes	Clostridia	Lachnospirales	Lachnospiraceae	Agathobacter	Agathobacter Genus	unknown Agathobacter (Genus) ASV021
ASV022	0.0109566	AXZ	3C+Muc	culture	Bacteria	Firmicutes	Clostridia	Oscillospirales	Ruminococcaceae	Faecalibacterium	Faecalibacterium Genus	unknown Faecalibacterium (Genus) ASV022
ASV023	0.0109566	SUT	GMM like	culture	Bacteria	Bacteroidota	Bacteroidia	Bacteroidales	Bacteroidaceae	Bacteroides	Bacteroides uniformis	Bacteroides uniformis ASV023
ASV025	0.0109566	AXZ	H2O	culture	Bacteria	Firmicutes	Clostridia	Lachnospirales	Lachnospiraceae	Coprococcus	Coprococcus comes	Coprococcus comes ASV025
ASV027	0.0109566	JHB	feces	feces	Bacteria	Bacteroidota	Bacteroidia	Bacteroidales	Bacteroidaceae	Bacteroides	Bacteroides uniformis	Bacteroides uniformis ASV027
ASV029	0.0109566	SUT	GMM like	culture	Bacteria	Firmicutes	Clostridia	Lachnospirales	Lachnospiraceae	Lachnospiraceae UCG-004	Lachnospiraceae UCG-004 Genus	unknown Lachnospiraceae UCG-004 (Genus) ASV029
ASV037	0.0109566	GCB	GMM like	culture	Bacteria	Firmicutes	Clostridia	Lachnospirales	Lachnospiraceae	Lachnoclostridium	Lachnoclostridium edouardi	Lachnoclostridium edouardi ASV037
ASV040	0.0109566	KPJ	3C+Muc	culture	Bacteria	Firmicutes	Clostridia	Lachnospirales	Lachnospiraceae	Blautia	Blautia obeum	Blautia obeum ASV040
ASV040	0.0109566	GCB	3C	culture	Bacteria	Firmicutes	Clostridia	Lachnospirales	Lachnospiraceae	Blautia	Blautia obeum	Blautia obeum ASV040
ASV040	0.0109566	GCB	GMM like	culture	Bacteria	Firmicutes	Clostridia	Lachnospirales	Lachnospiraceae	Blautia	Blautia obeum	Blautia obeum ASV040
ASV041	0.0109566	GCB	GMM like	culture	Bacteria	Firmicutes	Clostridia	Lachnospirales	Lachnospiraceae	Blautia	Blautia faecis	Blautia faecis ASV041
ASV041	0.0109566	SUT	GMM like	culture	Bacteria	Firmicutes	Clostridia	Lachnospirales	Lachnospiraceae	Blautia	Blautia faecis	Blautia faecis ASV041
ASV045	0.0109566	AXZ	BHI like	culture	Bacteria	Firmicutes	Clostridia	Lachnospirales	Lachnospiraceae	Lachnospiraceae Family	Lachnospiraceae Family	unknown Lachnospiraceae (Family) ASV045
ASV053	0.0109566	SUT	Glc	culture	Bacteria	Firmicutes	Clostridia	Lachnospirales	Lachnospiraceae	Lachnospiraceae UCG-004	Lachnospiraceae UCG-004 Genus	unknown Lachnospiraceae UCG-004 (Genus) ASV053
ASV058	0.0109566	GCB	feces	feces	Bacteria	Firmicutes	Clostridia	Lachnospirales	Lachnospiraceae	Anaerostipes	Anaerostipes Genus	unknown Anaerostipes (Genus) ASV058
ASV059	0.0109566	AXZ	feces	feces	Bacteria	Bacteroidota	Bacteroidia	Bacteroidales	Prevotellaceae	Prevotella_9	Prevotella_9 Genus	unknown Prevotella_9 (Genus) ASV059
ASV062	0.0109566	GCB	H2O	culture	Bacteria	Firmicutes	Clostridia	Oscillospirales	Oscillospiraceae	Colidextribacter	Colidextribacter Genus	unknown Colidextribacter (Genus) ASV062
ASV063	0.0109566	JHB	6C	culture	Bacteria	Firmicutes	Clostridia	Lachnospirales	Lachnospiraceae	Lachnospiraceae UCG-004	Lachnospiraceae UCG-004 Genus	unknown Lachnospiraceae UCG-004 (Genus) ASV063
ASV063	0.0109566	JHB	GMM like	culture	Bacteria	Firmicutes	Clostridia	Lachnospirales	Lachnospiraceae	Lachnospiraceae UCG-004	Lachnospiraceae UCG-004 Genus	unknown Lachnospiraceae UCG-004 (Genus) ASV063
ASV064	0.0109566	JHB	BHI like	culture	Bacteria	Firmicutes	Clostridia	Lachnospirales	Lachnospiraceae	Lachnoclostridium	Lachnoclostridium Genus	unknown Lachnoclostridium (Genus) ASV064
ASV065	0.0109566	JHB	3C	culture	Bacteria	Firmicutes	Clostridia	Lachnospirales	Lachnospiraceae	Anaerostipes	Anaerostipes Genus	unknown Anaerostipes (Genus) ASV065
ASV068	0.0109566	SUT	6C+Muc	culture	Bacteria	Firmicutes	Clostridia	Oscillospirales	Ruminococcaceae	Ruminococcus	Ruminococcus bicirculans	Ruminococcus bicirculans ASV068
ASV071	0.0109566	KPJ	6C	culture	Bacteria	Bacteroidota	Bacteroidia	Bacteroidales	Bacteroidaceae	Bacteroides	Bacteroides Genus	unknown Bacteroides (Genus) ASV071
ASV077	0.0109566	GCB	3C	culture	Bacteria	Firmicutes	Clostridia	Lachnospirales	Lachnospiraceae	[Ruminococcus] gauvreauii group	[Ruminococcus] gauvreauii group Genus	unknown [Ruminococcus] gauvreauii group (Genus) ASV077
ASV084	0.0109566	TLM	6C	culture	Bacteria	Bacteroidota	Bacteroidia	Bacteroidales	Bacteroidaceae	Bacteroides	Bacteroides uniformis	Bacteroides uniformis ASV084
ASV086	0.0109566	WPL	feces	feces	Bacteria	Firmicutes	Clostridia	Lachnospirales	Lachnospiraceae	Agathobacter	Agathobacter Genus	unknown Agathobacter (Genus) ASV086
ASV095	0.0109566	BFW	3C+Muc	culture	Bacteria	Bacteroidota	Bacteroidia	Bacteroidales	Prevotellaceae	Prevotellaceae Family	Prevotellaceae Family	unknown Prevotellaceae (Family) ASV095
ASV098	0.0109566	TLM	H2O	culture	Bacteria	Firmicutes	Clostridia	Lachnospirales	Lachnospiraceae	Dorea	Dorea Genus	unknown Dorea (Genus) ASV098
ASV101	0.0109566	KPJ	feces	feces	Bacteria	Firmicutes	Clostridia	Lachnospirales	Lachnospiraceae	Lachnospiraceae Family	Lachnospiraceae Family	unknown Lachnospiraceae (Family) ASV101
ASV118	0.0109566	JHB	6C	culture	Bacteria	Proteobacteria	Gammaproteobacteria	Burkholderiales	Sutterellaceae	Sutterella	Sutterella wadsworthensis	Sutterella wadsworthensis ASV118
ASV158	0.0109566	GCB	6C	culture	Bacteria	Firmicutes	Clostridia	Lachnospirales	Lachnospiraceae	Blautia	Blautia Genus	unknown Blautia (Genus) ASV158
ASV160	0.0109566	SUT	GMM like	culture	Bacteria	Bacteroidota	Bacteroidia	Bacteroidales	Bacteroidaceae	Bacteroides	Bacteroides Genus	unknown Bacteroides (Genus) ASV160
ASV161	0.0109566	AXZ	feces	feces	Bacteria	Firmicutes	Clostridia	Oscillospirales	Ruminococcaceae	Faecalibacterium	Faecalibacterium Genus	unknown Faecalibacterium (Genus) ASV161
ASV196	0.0109566	JHB	6C+Muc	culture	Bacteria	Firmicutes	Clostridia	Oscillospirales	Ruminococcaceae	[Eubacterium] siraeum group	[Eubacterium] siraeum group Genus	unknown [Eubacterium] siraeum group (Genus) ASV196
ASV211	0.0109566	KPJ	H2O	culture	Bacteria	Desulfobacterota	Desulfovibrionia	Desulfovibrionales	Desulfovibrionaceae	Bilophila	Bilophila wadsworthia	Bilophila wadsworthia ASV211
ASV253	0.0109566	WPL	3C	culture	Bacteria	Firmicutes	Clostridia	Lachnospirales	Lachnospiraceae	Lachnospiraceae UCG-010	Lachnospiraceae UCG-010 Genus	unknown Lachnospiraceae UCG-010 (Genus) ASV253
ASV002	0.0105352	BFW	6C+Muc	culture	Bacteria	Proteobacteria	Gammaproteobacteria	Enterobacterales	Enterobacteriaceae	Escherichia-Shigella	Escherichia-Shigella Genus	unknown Escherichia-Shigella (Genus) ASV002
ASV002	0.0105352	SUT	Glc	culture	Bacteria	Proteobacteria	Gammaproteobacteria	Enterobacterales	Enterobacteriaceae	Escherichia-Shigella	Escherichia-Shigella Genus	unknown Escherichia-Shigella (Genus) ASV002
ASV009	0.0105352	TLM	feces	feces	Bacteria	Firmicutes	Clostridia	Lachnospirales	Lachnospiraceae	Lachnospiraceae ND3007 group	Lachnospiraceae ND3007 group Genus	unknown Lachnospiraceae ND3007 group (Genus) ASV009
ASV012	0.0105352	JHB	6C	culture	Bacteria	Firmicutes	Clostridia	Oscillospirales	Ruminococcaceae	Faecalibacterium	Faecalibacterium prausnitzii	Faecalibacterium prausnitzii ASV012
ASV012	0.0105352	WPL	3C+Muc	culture	Bacteria	Firmicutes	Clostridia	Oscillospirales	Ruminococcaceae	Faecalibacterium	Faecalibacterium prausnitzii	Faecalibacterium prausnitzii ASV012
ASV015	0.0105352	AXZ	3C	culture	Bacteria	Firmicutes	Bacilli	Lactobacillales	Enterococcaceae	Enterococcus	Enterococcus Genus	unknown Enterococcus (Genus) ASV015
ASV018	0.0105352	JHB	GMM like	culture	Bacteria	Actinobacteriota	Actinobacteria	Bifidobacteriales	Bifidobacteriaceae	Bifidobacterium	Bifidobacterium Genus	unknown Bifidobacterium (Genus) ASV018
ASV019	0.0105352	KPJ	3C	culture	Bacteria	Bacteroidota	Bacteroidia	Bacteroidales	Bacteroidaceae	Bacteroides	Bacteroides Genus	unknown Bacteroides (Genus) ASV019
ASV019	0.0105352	TLM	6C+Muc	culture	Bacteria	Bacteroidota	Bacteroidia	Bacteroidales	Bacteroidaceae	Bacteroides	Bacteroides Genus	unknown Bacteroides (Genus) ASV019
ASV025	0.0105352	AXZ	6C+Muc	culture	Bacteria	Firmicutes	Clostridia	Lachnospirales	Lachnospiraceae	Coprococcus	Coprococcus comes	Coprococcus comes ASV025
ASV029	0.0105352	JHB	3C+Muc	culture	Bacteria	Firmicutes	Clostridia	Lachnospirales	Lachnospiraceae	Lachnospiraceae UCG-004	Lachnospiraceae UCG-004 Genus	unknown Lachnospiraceae UCG-004 (Genus) ASV029
ASV032	0.0105352	AXZ	6C+Muc	culture	Bacteria	Actinobacteriota	Coriobacteriia	Coriobacteriales	Coriobacteriaceae	Collinsella	Collinsella aerofaciens	Collinsella aerofaciens ASV032
ASV034	0.0105352	JHB	3C	culture	Bacteria	Firmicutes	Clostridia	Lachnospirales	Lachnospiraceae	Lachnoclostridium	Lachnoclostridium Genus	unknown Lachnoclostridium (Genus) ASV034
ASV038	0.0105352	SUT	6C+Muc	culture	Bacteria	Firmicutes	Clostridia	Lachnospirales	Lachnospiraceae	[Ruminococcus] torques group	[Ruminococcus] torques group Genus	unknown [Ruminococcus] torques group (Genus) ASV038
ASV041	0.0105352	KPJ	BHI like	culture	Bacteria	Firmicutes	Clostridia	Lachnospirales	Lachnospiraceae	Blautia	Blautia faecis	Blautia faecis ASV041
ASV041	0.0105352	JHB	GMM like	culture	Bacteria	Firmicutes	Clostridia	Lachnospirales	Lachnospiraceae	Blautia	Blautia faecis	Blautia faecis ASV041
ASV042	0.0105352	KPJ	3C	culture	Bacteria	Firmicutes	Clostridia	Lachnospirales	Lachnospiraceae	Lachnospiraceae UCG-010	Lachnospiraceae UCG-010 Genus	unknown Lachnospiraceae UCG-010 (Genus) ASV042
ASV042	0.0105352	WPL	3C+Muc	culture	Bacteria	Firmicutes	Clostridia	Lachnospirales	Lachnospiraceae	Lachnospiraceae UCG-010	Lachnospiraceae UCG-010 Genus	unknown Lachnospiraceae UCG-010 (Genus) ASV042
ASV043	0.0105352	TLM	Glc	culture	Bacteria	Bacteroidota	Bacteroidia	Bacteroidales	Bacteroidaceae	Bacteroides	Bacteroides Genus	unknown Bacteroides (Genus) ASV043
ASV044	0.0105352	TLM	feces	feces	Bacteria	Firmicutes	Bacilli	Erysipelotrichales	Erysipelatoclostridiaceae	Erysipelotrichaceae UCG-003	Erysipelotrichaceae UCG-003 bacterium	Erysipelotrichaceae UCG-003 bacterium ASV044
ASV045	0.0105352	BFW	BHI like	culture	Bacteria	Firmicutes	Clostridia	Lachnospirales	Lachnospiraceae	Lachnospiraceae Family	Lachnospiraceae Family	unknown Lachnospiraceae (Family) ASV045
ASV045	0.0105352	JHB	BHI like	culture	Bacteria	Firmicutes	Clostridia	Lachnospirales	Lachnospiraceae	Lachnospiraceae Family	Lachnospiraceae Family	unknown Lachnospiraceae (Family) ASV045
ASV049	0.0105352	AXZ	6C+Muc	culture	Bacteria	Firmicutes	Clostridia	Lachnospirales	Lachnospiraceae	Lachnoclostridium	Lachnoclostridium Genus	unknown Lachnoclostridium (Genus) ASV049
ASV051	0.0105352	GCB	3C+Muc	culture	Bacteria	Firmicutes	Clostridia	Lachnospirales	Lachnospiraceae	[Eubacterium] hallii group	[Eubacterium] hallii group Genus	unknown [Eubacterium] hallii group (Genus) ASV051
ASV053	0.0105352	AXZ	BHI like	culture	Bacteria	Firmicutes	Clostridia	Lachnospirales	Lachnospiraceae	Lachnospiraceae UCG-004	Lachnospiraceae UCG-004 Genus	unknown Lachnospiraceae UCG-004 (Genus) ASV053
ASV054	0.0105352	BFW	3C+Muc	culture	Bacteria	Firmicutes	Clostridia	Lachnospirales	Lachnospiraceae	Dorea	Dorea formicigenerans	Dorea formicigenerans ASV054
ASV063	0.0105352	TLM	BHI like	culture	Bacteria	Firmicutes	Clostridia	Lachnospirales	Lachnospiraceae	Lachnospiraceae UCG-004	Lachnospiraceae UCG-004 Genus	unknown Lachnospiraceae UCG-004 (Genus) ASV063
ASV067	0.0105352	JHB	3C+Muc	culture	Bacteria	Bacteroidota	Bacteroidia	Bacteroidales	Bacteroidaceae	Bacteroides	Bacteroides Genus	unknown Bacteroides (Genus) ASV067
ASV071	0.0105352	KPJ	6C+Muc	culture	Bacteria	Bacteroidota	Bacteroidia	Bacteroidales	Bacteroidaceae	Bacteroides	Bacteroides Genus	unknown Bacteroides (Genus) ASV071
ASV071	0.0105352	WPL	feces	feces	Bacteria	Bacteroidota	Bacteroidia	Bacteroidales	Bacteroidaceae	Bacteroides	Bacteroides Genus	unknown Bacteroides (Genus) ASV071
ASV073	0.0105352	BFW	H2O	culture	Bacteria	Proteobacteria	Gammaproteobacteria	Enterobacterales	Enterobacteriaceae	Escherichia-Shigella	Escherichia-Shigella Genus	unknown Escherichia-Shigella (Genus) ASV073
ASV074	0.0105352	TLM	Glc	culture	Bacteria	Firmicutes	Clostridia	Lachnospirales	Lachnospiraceae	Anaerostipes	Anaerostipes Genus	unknown Anaerostipes (Genus) ASV074
ASV077	0.0105352	GCB	BHI like	culture	Bacteria	Firmicutes	Clostridia	Lachnospirales	Lachnospiraceae	[Ruminococcus] gauvreauii group	[Ruminococcus] gauvreauii group Genus	unknown [Ruminococcus] gauvreauii group (Genus) ASV077
ASV078	0.0105352	TLM	6C+Muc	culture	Bacteria	Firmicutes	Clostridia	Oscillospirales	Ruminococcaceae	Faecalibacterium	Faecalibacterium prausnitzii	Faecalibacterium prausnitzii ASV078
ASV079	0.0105352	WPL	feces	feces	Bacteria	Firmicutes	Negativicutes	Veillonellales-Selenomonadales	Veillonellaceae	Dialister	Dialister invisus	Dialister invisus ASV079
ASV082	0.0105352	TLM	6C	culture	Bacteria	Firmicutes	Clostridia	Lachnospirales	Lachnospiraceae	Dorea	Dorea Genus	unknown Dorea (Genus) ASV082
ASV085	0.0105352	BFW	Glc	culture	Bacteria	Firmicutes	Clostridia	Oscillospirales	Oscillospiraceae	UCG-003	UCG-003 Genus	unknown UCG-003 (Genus) ASV085
ASV092	0.0105352	GCB	BHI like	culture	Bacteria	Firmicutes	Clostridia	Lachnospirales	Lachnospiraceae	Blautia	Blautia Genus	unknown Blautia (Genus) ASV092
ASV103	0.0105352	JHB	6C+Muc	culture	Bacteria	Bacteroidota	Bacteroidia	Bacteroidales	Bacteroidaceae	Bacteroides	Bacteroides Genus	unknown Bacteroides (Genus) ASV103
ASV107	0.0105352	BFW	6C	culture	Bacteria	Firmicutes	Negativicutes	Veillonellales-Selenomonadales	Veillonellaceae	Dialister	Dialister Genus	unknown Dialister (Genus) ASV107
ASV125	0.0105352	GCB	6C+Muc	culture	Bacteria	Firmicutes	Clostridia	Lachnospirales	Lachnospiraceae	Anaerostipes	Anaerostipes Genus	unknown Anaerostipes (Genus) ASV125
ASV146	0.0105352	SUT	Glc	culture	Bacteria	Firmicutes	Clostridia	Lachnospirales	Lachnospiraceae	Anaerostipes	Anaerostipes Genus	unknown Anaerostipes (Genus) ASV146
ASV158	0.0105352	WPL	6C	culture	Bacteria	Firmicutes	Clostridia	Lachnospirales	Lachnospiraceae	Blautia	Blautia Genus	unknown Blautia (Genus) ASV158
ASV179	0.0105352	SUT	3C+Muc	culture	Bacteria	Firmicutes	Clostridia	Lachnospirales	Lachnospiraceae	Fusicatenibacter	Fusicatenibacter Genus	unknown Fusicatenibacter (Genus) ASV179
ASV243	0.0105352	BFW	feces	feces	Bacteria	Firmicutes	Clostridia	Lachnospirales	Lachnospiraceae	Lachnospiraceae NK4A136 group	Lachnospiraceae NK4A136 group Genus	unknown Lachnospiraceae NK4A136 group (Genus) ASV243
ASV355	0.0105352	GCB	H2O	culture	Bacteria	Firmicutes	Clostridia	Oscillospirales	Hydrogenoanaerobacterium	Hydrogenoanaerobacterium Family	Hydrogenoanaerobacterium Family	unknown Hydrogenoanaerobacterium (Family) ASV355
ASV359	0.0105352	BFW	feces	feces	Bacteria	Bacteroidota	Bacteroidia	Bacteroidales	Muribaculaceae	Muribaculaceae Family	Muribaculaceae Family	unknown Muribaculaceae (Family) ASV359
ASV365	0.0105352	JHB	feces	feces	Bacteria	Firmicutes	Clostridia	Oscillospirales	Ruminococcaceae	[Eubacterium] siraeum group	[Eubacterium] siraeum group Genus	unknown [Eubacterium] siraeum group (Genus) ASV365
ASV002	0.0101138	JHB	6C+Muc	culture	Bacteria	Proteobacteria	Gammaproteobacteria	Enterobacterales	Enterobacteriaceae	Escherichia-Shigella	Escherichia-Shigella Genus	unknown Escherichia-Shigella (Genus) ASV002
ASV006	0.0101138	JHB	feces	feces	Bacteria	Firmicutes	Clostridia	Lachnospirales	Lachnospiraceae	[Ruminococcus] torques group	[Ruminococcus] torques group Genus	unknown [Ruminococcus] torques group (Genus) ASV006
ASV007	0.0101138	GCB	Glc	culture	Bacteria	Firmicutes	Clostridia	Lachnospirales	Lachnospiraceae	Blautia	Blautia massiliensis	Blautia massiliensis ASV007
ASV011	0.0101138	AXZ	6C+Muc	culture	Bacteria	Firmicutes	Clostridia	Lachnospirales	Lachnospiraceae	Fusicatenibacter	Fusicatenibacter saccharivorans	Fusicatenibacter saccharivorans ASV011
ASV011	0.0101138	GCB	BHI like	culture	Bacteria	Firmicutes	Clostridia	Lachnospirales	Lachnospiraceae	Fusicatenibacter	Fusicatenibacter saccharivorans	Fusicatenibacter saccharivorans ASV011
ASV012	0.0101138	KPJ	GMM like	culture	Bacteria	Firmicutes	Clostridia	Oscillospirales	Ruminococcaceae	Faecalibacterium	Faecalibacterium prausnitzii	Faecalibacterium prausnitzii ASV012
ASV013	0.0101138	TLM	3C+Muc	culture	Bacteria	Firmicutes	Clostridia	Lachnospirales	Lachnospiraceae	Dorea	Dorea longicatena	Dorea longicatena ASV013
ASV015	0.0101138	BFW	6C+Muc	culture	Bacteria	Firmicutes	Bacilli	Lactobacillales	Enterococcaceae	Enterococcus	Enterococcus Genus	unknown Enterococcus (Genus) ASV015
ASV015	0.0101138	KPJ	6C+Muc	culture	Bacteria	Firmicutes	Bacilli	Lactobacillales	Enterococcaceae	Enterococcus	Enterococcus Genus	unknown Enterococcus (Genus) ASV015
ASV019	0.0101138	KPJ	Glc	culture	Bacteria	Bacteroidota	Bacteroidia	Bacteroidales	Bacteroidaceae	Bacteroides	Bacteroides Genus	unknown Bacteroides (Genus) ASV019
ASV021	0.0101138	JHB	6C+Muc	culture	Bacteria	Firmicutes	Clostridia	Lachnospirales	Lachnospiraceae	Agathobacter	Agathobacter Genus	unknown Agathobacter (Genus) ASV021
ASV022	0.0101138	AXZ	3C	culture	Bacteria	Firmicutes	Clostridia	Oscillospirales	Ruminococcaceae	Faecalibacterium	Faecalibacterium Genus	unknown Faecalibacterium (Genus) ASV022
ASV023	0.0101138	WPL	H2O	culture	Bacteria	Bacteroidota	Bacteroidia	Bacteroidales	Bacteroidaceae	Bacteroides	Bacteroides uniformis	Bacteroides uniformis ASV023
ASV027	0.0101138	JHB	GMM like	culture	Bacteria	Bacteroidota	Bacteroidia	Bacteroidales	Bacteroidaceae	Bacteroides	Bacteroides uniformis	Bacteroides uniformis ASV027
ASV029	0.0101138	SUT	H2O	culture	Bacteria	Firmicutes	Clostridia	Lachnospirales	Lachnospiraceae	Lachnospiraceae UCG-004	Lachnospiraceae UCG-004 Genus	unknown Lachnospiraceae UCG-004 (Genus) ASV029
ASV032	0.0101138	TLM	3C	culture	Bacteria	Actinobacteriota	Coriobacteriia	Coriobacteriales	Coriobacteriaceae	Collinsella	Collinsella aerofaciens	Collinsella aerofaciens ASV032
ASV032	0.0101138	KPJ	BHI like	culture	Bacteria	Actinobacteriota	Coriobacteriia	Coriobacteriales	Coriobacteriaceae	Collinsella	Collinsella aerofaciens	Collinsella aerofaciens ASV032
ASV032	0.0101138	SUT	feces	feces	Bacteria	Actinobacteriota	Coriobacteriia	Coriobacteriales	Coriobacteriaceae	Collinsella	Collinsella aerofaciens	Collinsella aerofaciens ASV032
ASV033	0.0101138	WPL	3C	culture	Bacteria	Bacteroidota	Bacteroidia	Bacteroidales	Bacteroidaceae	Bacteroides	Bacteroides Genus	unknown Bacteroides (Genus) ASV033
ASV034	0.0101138	GCB	H2O	culture	Bacteria	Firmicutes	Clostridia	Lachnospirales	Lachnospiraceae	Lachnoclostridium	Lachnoclostridium Genus	unknown Lachnoclostridium (Genus) ASV034
ASV036	0.0101138	AXZ	Glc	culture	Bacteria	Proteobacteria	Gammaproteobacteria	Burkholderiales	Sutterellaceae	Sutterella	Sutterella wadsworthensis	Sutterella wadsworthensis ASV036
ASV037	0.0101138	BFW	GMM like	culture	Bacteria	Firmicutes	Clostridia	Lachnospirales	Lachnospiraceae	Lachnoclostridium	Lachnoclostridium edouardi	Lachnoclostridium edouardi ASV037
ASV037	0.0101138	JHB	GMM like	culture	Bacteria	Firmicutes	Clostridia	Lachnospirales	Lachnospiraceae	Lachnoclostridium	Lachnoclostridium edouardi	Lachnoclostridium edouardi ASV037
ASV037	0.0101138	SUT	BHI like	culture	Bacteria	Firmicutes	Clostridia	Lachnospirales	Lachnospiraceae	Lachnoclostridium	Lachnoclostridium edouardi	Lachnoclostridium edouardi ASV037
ASV037	0.0101138	WPL	3C	culture	Bacteria	Firmicutes	Clostridia	Lachnospirales	Lachnospiraceae	Lachnoclostridium	Lachnoclostridium edouardi	Lachnoclostridium edouardi ASV037
ASV040	0.0101138	KPJ	feces	feces	Bacteria	Firmicutes	Clostridia	Lachnospirales	Lachnospiraceae	Blautia	Blautia obeum	Blautia obeum ASV040
ASV041	0.0101138	TLM	3C	culture	Bacteria	Firmicutes	Clostridia	Lachnospirales	Lachnospiraceae	Blautia	Blautia faecis	Blautia faecis ASV041
ASV042	0.0101138	JHB	GMM like	culture	Bacteria	Firmicutes	Clostridia	Lachnospirales	Lachnospiraceae	Lachnospiraceae UCG-010	Lachnospiraceae UCG-010 Genus	unknown Lachnospiraceae UCG-010 (Genus) ASV042
ASV043	0.0101138	KPJ	H2O	culture	Bacteria	Bacteroidota	Bacteroidia	Bacteroidales	Bacteroidaceae	Bacteroides	Bacteroides Genus	unknown Bacteroides (Genus) ASV043
ASV043	0.0101138	JHB	H2O	culture	Bacteria	Bacteroidota	Bacteroidia	Bacteroidales	Bacteroidaceae	Bacteroides	Bacteroides Genus	unknown Bacteroides (Genus) ASV043
ASV051	0.0101138	TLM	3C+Muc	culture	Bacteria	Firmicutes	Clostridia	Lachnospirales	Lachnospiraceae	[Eubacterium] hallii group	[Eubacterium] hallii group Genus	unknown [Eubacterium] hallii group (Genus) ASV051
ASV053	0.0101138	SUT	3C+Muc	culture	Bacteria	Firmicutes	Clostridia	Lachnospirales	Lachnospiraceae	Lachnospiraceae UCG-004	Lachnospiraceae UCG-004 Genus	unknown Lachnospiraceae UCG-004 (Genus) ASV053
ASV060	0.0101138	AXZ	6C+Muc	culture	Bacteria	Firmicutes	Clostridia	Lachnospirales	Lachnospiraceae	[Eubacterium] eligens group	[Eubacterium] eligens group Genus	unknown [Eubacterium] eligens group (Genus) ASV060
ASV064	0.0101138	GCB	H2O	culture	Bacteria	Firmicutes	Clostridia	Lachnospirales	Lachnospiraceae	Lachnoclostridium	Lachnoclostridium Genus	unknown Lachnoclostridium (Genus) ASV064
ASV064	0.0101138	KPJ	BHI like	culture	Bacteria	Firmicutes	Clostridia	Lachnospirales	Lachnospiraceae	Lachnoclostridium	Lachnoclostridium Genus	unknown Lachnoclostridium (Genus) ASV064
ASV064	0.0101138	JHB	Glc	culture	Bacteria	Firmicutes	Clostridia	Lachnospirales	Lachnospiraceae	Lachnoclostridium	Lachnoclostridium Genus	unknown Lachnoclostridium (Genus) ASV064
ASV068	0.0101138	AXZ	6C	culture	Bacteria	Firmicutes	Clostridia	Oscillospirales	Ruminococcaceae	Ruminococcus	Ruminococcus bicirculans	Ruminococcus bicirculans ASV068
ASV070	0.0101138	JHB	3C+Muc	culture	Bacteria	Firmicutes	Clostridia	Lachnospirales	Lachnospiraceae	Coprococcus	Coprococcus catus	Coprococcus catus ASV070
ASV074	0.0101138	TLM	BHI like	culture	Bacteria	Firmicutes	Clostridia	Lachnospirales	Lachnospiraceae	Anaerostipes	Anaerostipes Genus	unknown Anaerostipes (Genus) ASV074
ASV075	0.0101138	WPL	6C	culture	Bacteria	Firmicutes	Clostridia	Lachnospirales	Lachnospiraceae	Blautia	Blautia Genus	unknown Blautia (Genus) ASV075
ASV086	0.0101138	GCB	feces	feces	Bacteria	Firmicutes	Clostridia	Lachnospirales	Lachnospiraceae	Agathobacter	Agathobacter Genus	unknown Agathobacter (Genus) ASV086
ASV090	0.0101138	TLM	3C+Muc	culture	Bacteria	Firmicutes	Clostridia	Lachnospirales	Lachnospiraceae	Roseburia	Roseburia inulinivorans	Roseburia inulinivorans ASV090
ASV091	0.0101138	WPL	BHI like	culture	Bacteria	Actinobacteriota	Coriobacteriia	Coriobacteriales	Eggerthellaceae	Eggerthella	Eggerthella lenta	Eggerthella lenta ASV091
ASV092	0.0101138	GCB	feces	feces	Bacteria	Firmicutes	Clostridia	Lachnospirales	Lachnospiraceae	Blautia	Blautia Genus	unknown Blautia (Genus) ASV092
ASV116	0.0101138	TLM	6C	culture	Bacteria	Firmicutes	Negativicutes	Acidaminococcales	Acidaminococcaceae	Phascolarctobacterium	Phascolarctobacterium succinatutens	Phascolarctobacterium succinatutens ASV116
ASV118	0.0101138	JHB	6C+Muc	culture	Bacteria	Proteobacteria	Gammaproteobacteria	Burkholderiales	Sutterellaceae	Sutterella	Sutterella wadsworthensis	Sutterella wadsworthensis ASV118
ASV124	0.0101138	AXZ	feces	feces	Bacteria	Firmicutes	Clostridia	Oscillospirales	Butyricicoccaceae	Butyricicoccus	Butyricicoccus Genus	unknown Butyricicoccus (Genus) ASV124
ASV126	0.0101138	TLM	3C	culture	Bacteria	Bacteroidota	Bacteroidia	Bacteroidales	Bacteroidaceae	Bacteroides	Bacteroides Genus	unknown Bacteroides (Genus) ASV126
ASV130	0.0101138	SUT	feces	feces	Bacteria	Firmicutes	Clostridia	Monoglobales	Monoglobaceae	Monoglobus	Monoglobus Genus	unknown Monoglobus (Genus) ASV130
ASV135	0.0101138	KPJ	BHI like	culture	Bacteria	Firmicutes	Clostridia	Oscillospirales	Oscillospiraceae	UCG-002	UCG-002 Genus	unknown UCG-002 (Genus) ASV135
ASV150	0.0101138	SUT	BHI like	culture	Bacteria	Firmicutes	Clostridia	Oscillospirales	Oscillospiraceae	UCG-003	UCG-003 Genus	unknown UCG-003 (Genus) ASV150
ASV172	0.0101138	BFW	feces	feces	Bacteria	Bacteroidota	Bacteroidia	Bacteroidales	Prevotellaceae	Prevotella_9	Prevotella_9 Genus	unknown Prevotella_9 (Genus) ASV172
ASV188	0.0101138	AXZ	feces	feces	Bacteria	Firmicutes	Clostridia	Lachnospirales	Lachnospiraceae	Lachnospiraceae Family	Lachnospiraceae Family	unknown Lachnospiraceae (Family) ASV188
ASV223	0.0101138	TLM	GMM like	culture	Bacteria	Firmicutes	Negativicutes	Veillonellales-Selenomonadales	Veillonellaceae	Veillonella	Veillonella Genus	unknown Veillonella (Genus) ASV223
ASV224	0.0101138	JHB	feces	feces	Bacteria	Firmicutes	Clostridia	Oscillospirales	[Eubacterium] coprostanoligenes group	[Eubacterium] coprostanoligenes group Family	[Eubacterium] coprostanoligenes group Family	unknown [Eubacterium] coprostanoligenes group (Family) ASV224
ASV233	0.0101138	TLM	BHI like	culture	Bacteria	Firmicutes	Clostridia	Oscillospirales	Ruminococcaceae	Faecalibacterium	Faecalibacterium Genus	unknown Faecalibacterium (Genus) ASV233
ASV264	0.0101138	BFW	feces	feces	Bacteria	Bacteroidota	Bacteroidia	Bacteroidales	Prevotellaceae	Prevotella	Prevotella Genus	unknown Prevotella (Genus) ASV264
ASV323	0.0101138	JHB	feces	feces	Bacteria	Firmicutes	Negativicutes	Acidaminococcales	Acidaminococcaceae	Phascolarctobacterium	Phascolarctobacterium Genus	unknown Phascolarctobacterium (Genus) ASV323
ASV373	0.0101138	BFW	feces	feces	Bacteria	Bacteroidota	Bacteroidia	Bacteroidales	Prevotellaceae	Alloprevotella	Alloprevotella Genus	unknown Alloprevotella (Genus) ASV373
ASV002	0.00969237	AXZ	6C+Muc	culture	Bacteria	Proteobacteria	Gammaproteobacteria	Enterobacterales	Enterobacteriaceae	Escherichia-Shigella	Escherichia-Shigella Genus	unknown Escherichia-Shigella (Genus) ASV002
ASV003	0.00969237	BFW	H2O	culture	Bacteria	Firmicutes	Clostridia	Lachnospirales	Lachnospiraceae	Blautia	Blautia Genus	unknown Blautia (Genus) ASV003
ASV006	0.00969237	SUT	BHI like	culture	Bacteria	Firmicutes	Clostridia	Lachnospirales	Lachnospiraceae	[Ruminococcus] torques group	[Ruminococcus] torques group Genus	unknown [Ruminococcus] torques group (Genus) ASV006
ASV007	0.00969237	BFW	feces	feces	Bacteria	Firmicutes	Clostridia	Lachnospirales	Lachnospiraceae	Blautia	Blautia massiliensis	Blautia massiliensis ASV007
ASV013	0.00969237	SUT	feces	feces	Bacteria	Firmicutes	Clostridia	Lachnospirales	Lachnospiraceae	Dorea	Dorea longicatena	Dorea longicatena ASV013
ASV015	0.00969237	TLM	H2O	culture	Bacteria	Firmicutes	Bacilli	Lactobacillales	Enterococcaceae	Enterococcus	Enterococcus Genus	unknown Enterococcus (Genus) ASV015
ASV019	0.00969237	AXZ	BHI like	culture	Bacteria	Bacteroidota	Bacteroidia	Bacteroidales	Bacteroidaceae	Bacteroides	Bacteroides Genus	unknown Bacteroides (Genus) ASV019
ASV019	0.00969237	JHB	6C+Muc	culture	Bacteria	Bacteroidota	Bacteroidia	Bacteroidales	Bacteroidaceae	Bacteroides	Bacteroides Genus	unknown Bacteroides (Genus) ASV019
ASV019	0.00969237	SUT	BHI like	culture	Bacteria	Bacteroidota	Bacteroidia	Bacteroidales	Bacteroidaceae	Bacteroides	Bacteroides Genus	unknown Bacteroides (Genus) ASV019
ASV025	0.00969237	BFW	BHI like	culture	Bacteria	Firmicutes	Clostridia	Lachnospirales	Lachnospiraceae	Coprococcus	Coprococcus comes	Coprococcus comes ASV025
ASV029	0.00969237	BFW	GMM like	culture	Bacteria	Firmicutes	Clostridia	Lachnospirales	Lachnospiraceae	Lachnospiraceae UCG-004	Lachnospiraceae UCG-004 Genus	unknown Lachnospiraceae UCG-004 (Genus) ASV029
ASV031	0.00969237	BFW	Glc	culture	Bacteria	Actinobacteriota	Actinobacteria	Bifidobacteriales	Bifidobacteriaceae	Bifidobacterium	Bifidobacterium Genus	unknown Bifidobacterium (Genus) ASV031
ASV031	0.00969237	TLM	BHI like	culture	Bacteria	Actinobacteriota	Actinobacteria	Bifidobacteriales	Bifidobacteriaceae	Bifidobacterium	Bifidobacterium Genus	unknown Bifidobacterium (Genus) ASV031
ASV032	0.00969237	BFW	Glc	culture	Bacteria	Actinobacteriota	Coriobacteriia	Coriobacteriales	Coriobacteriaceae	Collinsella	Collinsella aerofaciens	Collinsella aerofaciens ASV032
ASV034	0.00969237	KPJ	GMM like	culture	Bacteria	Firmicutes	Clostridia	Lachnospirales	Lachnospiraceae	Lachnoclostridium	Lachnoclostridium Genus	unknown Lachnoclostridium (Genus) ASV034
ASV036	0.00969237	WPL	6C+Muc	culture	Bacteria	Proteobacteria	Gammaproteobacteria	Burkholderiales	Sutterellaceae	Sutterella	Sutterella wadsworthensis	Sutterella wadsworthensis ASV036
ASV037	0.00969237	WPL	3C+Muc	culture	Bacteria	Firmicutes	Clostridia	Lachnospirales	Lachnospiraceae	Lachnoclostridium	Lachnoclostridium edouardi	Lachnoclostridium edouardi ASV037
ASV040	0.00969237	BFW	Glc	culture	Bacteria	Firmicutes	Clostridia	Lachnospirales	Lachnospiraceae	Blautia	Blautia obeum	Blautia obeum ASV040
ASV040	0.00969237	GCB	6C+Muc	culture	Bacteria	Firmicutes	Clostridia	Lachnospirales	Lachnospiraceae	Blautia	Blautia obeum	Blautia obeum ASV040
ASV041	0.00969237	TLM	3C+Muc	culture	Bacteria	Firmicutes	Clostridia	Lachnospirales	Lachnospiraceae	Blautia	Blautia faecis	Blautia faecis ASV041
ASV042	0.00969237	AXZ	Glc	culture	Bacteria	Firmicutes	Clostridia	Lachnospirales	Lachnospiraceae	Lachnospiraceae UCG-010	Lachnospiraceae UCG-010 Genus	unknown Lachnospiraceae UCG-010 (Genus) ASV042
ASV049	0.00969237	AXZ	3C+Muc	culture	Bacteria	Firmicutes	Clostridia	Lachnospirales	Lachnospiraceae	Lachnoclostridium	Lachnoclostridium Genus	unknown Lachnoclostridium (Genus) ASV049
ASV049	0.00969237	AXZ	6C	culture	Bacteria	Firmicutes	Clostridia	Lachnospirales	Lachnospiraceae	Lachnoclostridium	Lachnoclostridium Genus	unknown Lachnoclostridium (Genus) ASV049
ASV051	0.00969237	BFW	6C	culture	Bacteria	Firmicutes	Clostridia	Lachnospirales	Lachnospiraceae	[Eubacterium] hallii group	[Eubacterium] hallii group Genus	unknown [Eubacterium] hallii group (Genus) ASV051
ASV051	0.00969237	TLM	3C	culture	Bacteria	Firmicutes	Clostridia	Lachnospirales	Lachnospiraceae	[Eubacterium] hallii group	[Eubacterium] hallii group Genus	unknown [Eubacterium] hallii group (Genus) ASV051
ASV056	0.00969237	JHB	3C+Muc	culture	Bacteria	Proteobacteria	Gammaproteobacteria	Burkholderiales	Sutterellaceae	Sutterella	Sutterella Genus	unknown Sutterella (Genus) ASV056
ASV064	0.00969237	TLM	H2O	culture	Bacteria	Firmicutes	Clostridia	Lachnospirales	Lachnospiraceae	Lachnoclostridium	Lachnoclostridium Genus	unknown Lachnoclostridium (Genus) ASV064
ASV064	0.00969237	JHB	3C+Muc	culture	Bacteria	Firmicutes	Clostridia	Lachnospirales	Lachnospiraceae	Lachnoclostridium	Lachnoclostridium Genus	unknown Lachnoclostridium (Genus) ASV064
ASV064	0.00969237	JHB	GMM like	culture	Bacteria	Firmicutes	Clostridia	Lachnospirales	Lachnospiraceae	Lachnoclostridium	Lachnoclostridium Genus	unknown Lachnoclostridium (Genus) ASV064
ASV075	0.00969237	GCB	6C+Muc	culture	Bacteria	Firmicutes	Clostridia	Lachnospirales	Lachnospiraceae	Blautia	Blautia Genus	unknown Blautia (Genus) ASV075
ASV075	0.00969237	GCB	6C	culture	Bacteria	Firmicutes	Clostridia	Lachnospirales	Lachnospiraceae	Blautia	Blautia Genus	unknown Blautia (Genus) ASV075
ASV079	0.00969237	AXZ	6C	culture	Bacteria	Firmicutes	Negativicutes	Veillonellales-Selenomonadales	Veillonellaceae	Dialister	Dialister invisus	Dialister invisus ASV079
ASV082	0.00969237	TLM	Glc	culture	Bacteria	Firmicutes	Clostridia	Lachnospirales	Lachnospiraceae	Dorea	Dorea Genus	unknown Dorea (Genus) ASV082
ASV085	0.00969237	GCB	H2O	culture	Bacteria	Firmicutes	Clostridia	Oscillospirales	Oscillospiraceae	UCG-003	UCG-003 Genus	unknown UCG-003 (Genus) ASV085
ASV089	0.00969237	JHB	6C	culture	Bacteria	Firmicutes	Clostridia	Lachnospirales	Lachnospiraceae	Dorea	Dorea Genus	unknown Dorea (Genus) ASV089
ASV095	0.00969237	BFW	6C	culture	Bacteria	Bacteroidota	Bacteroidia	Bacteroidales	Prevotellaceae	Prevotellaceae Family	Prevotellaceae Family	unknown Prevotellaceae (Family) ASV095
ASV096	0.00969237	KPJ	6C+Muc	culture	Bacteria	Firmicutes	Clostridia	Lachnospirales	Lachnospiraceae	Lachnospiraceae Family	Lachnospiraceae Family	unknown Lachnospiraceae (Family) ASV096
ASV101	0.00969237	KPJ	6C+Muc	culture	Bacteria	Firmicutes	Clostridia	Lachnospirales	Lachnospiraceae	Lachnospiraceae Family	Lachnospiraceae Family	unknown Lachnospiraceae (Family) ASV101
ASV111	0.00969237	BFW	6C+Muc	culture	Bacteria	Firmicutes	Bacilli	Erysipelotrichales	Erysipelatoclostridiaceae	Catenibacterium	Catenibacterium mitsuokai	Catenibacterium mitsuokai ASV111
ASV111	0.00969237	BFW	6C	culture	Bacteria	Firmicutes	Bacilli	Erysipelotrichales	Erysipelatoclostridiaceae	Catenibacterium	Catenibacterium mitsuokai	Catenibacterium mitsuokai ASV111
ASV119	0.00969237	GCB	BHI like	culture	Bacteria	Firmicutes	Clostridia	Peptostreptococcales-Tissierellales	Peptostreptococcaceae	Intestinibacter	Intestinibacter bartlettii	Intestinibacter bartlettii ASV119
ASV133	0.00969237	AXZ	BHI like	culture	Bacteria	Firmicutes	Clostridia	Oscillospirales	Ruminococcaceae	Ruminococcaceae Family	Ruminococcaceae Family	unknown Ruminococcaceae (Family) ASV133
ASV135	0.00969237	AXZ	H2O	culture	Bacteria	Firmicutes	Clostridia	Oscillospirales	Oscillospiraceae	UCG-002	UCG-002 Genus	unknown UCG-002 (Genus) ASV135
ASV138	0.00969237	GCB	BHI like	culture	Bacteria	Firmicutes	Clostridia	Lachnospirales	Lachnospiraceae	[Ruminococcus] gauvreauii group	[Ruminococcus] gauvreauii group Genus	unknown [Ruminococcus] gauvreauii group (Genus) ASV138
ASV160	0.00969237	SUT	feces	feces	Bacteria	Bacteroidota	Bacteroidia	Bacteroidales	Bacteroidaceae	Bacteroides	Bacteroides Genus	unknown Bacteroides (Genus) ASV160
ASV237	0.00969237	WPL	Glc	culture	Bacteria	Proteobacteria	Gammaproteobacteria	Enterobacterales	Enterobacterales Order	Enterobacterales Order	Enterobacterales Order	unknown Enterobacterales (Order) ASV237
ASV256	0.00969237	JHB	H2O	culture	Bacteria	Firmicutes	Clostridia	Oscillospirales	Oscillospirales Order	Oscillospirales Order	Oscillospirales Order	unknown Oscillospirales (Order) ASV256
ASV001	0.00927097	SUT	feces	feces	Bacteria	Firmicutes	Clostridia	Lachnospirales	Lachnospiraceae	Anaerostipes	Anaerostipes hadrus	Anaerostipes hadrus ASV001
ASV007	0.00927097	JHB	6C+Muc	culture	Bacteria	Firmicutes	Clostridia	Lachnospirales	Lachnospiraceae	Blautia	Blautia massiliensis	Blautia massiliensis ASV007
ASV008	0.00927097	AXZ	H2O	culture	Bacteria	Firmicutes	Clostridia	Lachnospirales	Lachnospiraceae	Anaerostipes	Anaerostipes hadrus	Anaerostipes hadrus ASV008
ASV015	0.00927097	GCB	3C	culture	Bacteria	Firmicutes	Bacilli	Lactobacillales	Enterococcaceae	Enterococcus	Enterococcus Genus	unknown Enterococcus (Genus) ASV015
ASV018	0.00927097	AXZ	Glc	culture	Bacteria	Actinobacteriota	Actinobacteria	Bifidobacteriales	Bifidobacteriaceae	Bifidobacterium	Bifidobacterium Genus	unknown Bifidobacterium (Genus) ASV018
ASV018	0.00927097	BFW	BHI like	culture	Bacteria	Actinobacteriota	Actinobacteria	Bifidobacteriales	Bifidobacteriaceae	Bifidobacterium	Bifidobacterium Genus	unknown Bifidobacterium (Genus) ASV018
ASV019	0.00927097	WPL	3C	culture	Bacteria	Bacteroidota	Bacteroidia	Bacteroidales	Bacteroidaceae	Bacteroides	Bacteroides Genus	unknown Bacteroides (Genus) ASV019
ASV021	0.00927097	WPL	3C	culture	Bacteria	Firmicutes	Clostridia	Lachnospirales	Lachnospiraceae	Agathobacter	Agathobacter Genus	unknown Agathobacter (Genus) ASV021
ASV022	0.00927097	BFW	BHI like	culture	Bacteria	Firmicutes	Clostridia	Oscillospirales	Ruminococcaceae	Faecalibacterium	Faecalibacterium Genus	unknown Faecalibacterium (Genus) ASV022
ASV022	0.00927097	SUT	feces	feces	Bacteria	Firmicutes	Clostridia	Oscillospirales	Ruminococcaceae	Faecalibacterium	Faecalibacterium Genus	unknown Faecalibacterium (Genus) ASV022
ASV025	0.00927097	AXZ	BHI like	culture	Bacteria	Firmicutes	Clostridia	Lachnospirales	Lachnospiraceae	Coprococcus	Coprococcus comes	Coprococcus comes ASV025
ASV025	0.00927097	WPL	3C+Muc	culture	Bacteria	Firmicutes	Clostridia	Lachnospirales	Lachnospiraceae	Coprococcus	Coprococcus comes	Coprococcus comes ASV025
ASV028	0.00927097	JHB	BHI like	culture	Bacteria	Actinobacteriota	Actinobacteria	Bifidobacteriales	Bifidobacteriaceae	Bifidobacterium	Bifidobacterium Genus	unknown Bifidobacterium (Genus) ASV028
ASV028	0.00927097	KPJ	feces	feces	Bacteria	Actinobacteriota	Actinobacteria	Bifidobacteriales	Bifidobacteriaceae	Bifidobacterium	Bifidobacterium Genus	unknown Bifidobacterium (Genus) ASV028
ASV029	0.00927097	SUT	BHI like	culture	Bacteria	Firmicutes	Clostridia	Lachnospirales	Lachnospiraceae	Lachnospiraceae UCG-004	Lachnospiraceae UCG-004 Genus	unknown Lachnospiraceae UCG-004 (Genus) ASV029
ASV032	0.00927097	SUT	3C	culture	Bacteria	Actinobacteriota	Coriobacteriia	Coriobacteriales	Coriobacteriaceae	Collinsella	Collinsella aerofaciens	Collinsella aerofaciens ASV032
ASV033	0.00927097	AXZ	6C+Muc	culture	Bacteria	Bacteroidota	Bacteroidia	Bacteroidales	Bacteroidaceae	Bacteroides	Bacteroides Genus	unknown Bacteroides (Genus) ASV033
ASV036	0.00927097	TLM	6C	culture	Bacteria	Proteobacteria	Gammaproteobacteria	Burkholderiales	Sutterellaceae	Sutterella	Sutterella wadsworthensis	Sutterella wadsworthensis ASV036
ASV036	0.00927097	JHB	Glc	culture	Bacteria	Proteobacteria	Gammaproteobacteria	Burkholderiales	Sutterellaceae	Sutterella	Sutterella wadsworthensis	Sutterella wadsworthensis ASV036
ASV036	0.00927097	JHB	BHI like	culture	Bacteria	Proteobacteria	Gammaproteobacteria	Burkholderiales	Sutterellaceae	Sutterella	Sutterella wadsworthensis	Sutterella wadsworthensis ASV036
ASV040	0.00927097	AXZ	GMM like	culture	Bacteria	Firmicutes	Clostridia	Lachnospirales	Lachnospiraceae	Blautia	Blautia obeum	Blautia obeum ASV040
ASV040	0.00927097	JHB	3C+Muc	culture	Bacteria	Firmicutes	Clostridia	Lachnospirales	Lachnospiraceae	Blautia	Blautia obeum	Blautia obeum ASV040
ASV041	0.00927097	WPL	BHI like	culture	Bacteria	Firmicutes	Clostridia	Lachnospirales	Lachnospiraceae	Blautia	Blautia faecis	Blautia faecis ASV041
ASV045	0.00927097	AXZ	H2O	culture	Bacteria	Firmicutes	Clostridia	Lachnospirales	Lachnospiraceae	Lachnospiraceae Family	Lachnospiraceae Family	unknown Lachnospiraceae (Family) ASV045
ASV050	0.00927097	TLM	6C+Muc	culture	Bacteria	Firmicutes	Clostridia	Lachnospirales	Lachnospiraceae	Coprococcus	Coprococcus eutactus	Coprococcus eutactus ASV050
ASV051	0.00927097	GCB	3C	culture	Bacteria	Firmicutes	Clostridia	Lachnospirales	Lachnospiraceae	[Eubacterium] hallii group	[Eubacterium] hallii group Genus	unknown [Eubacterium] hallii group (Genus) ASV051
ASV053	0.00927097	TLM	H2O	culture	Bacteria	Firmicutes	Clostridia	Lachnospirales	Lachnospiraceae	Lachnospiraceae UCG-004	Lachnospiraceae UCG-004 Genus	unknown Lachnospiraceae UCG-004 (Genus) ASV053
ASV053	0.00927097	GCB	BHI like	culture	Bacteria	Firmicutes	Clostridia	Lachnospirales	Lachnospiraceae	Lachnospiraceae UCG-004	Lachnospiraceae UCG-004 Genus	unknown Lachnospiraceae UCG-004 (Genus) ASV053
ASV056	0.00927097	TLM	6C	culture	Bacteria	Proteobacteria	Gammaproteobacteria	Burkholderiales	Sutterellaceae	Sutterella	Sutterella Genus	unknown Sutterella (Genus) ASV056
ASV062	0.00927097	JHB	GMM like	culture	Bacteria	Firmicutes	Clostridia	Oscillospirales	Oscillospiraceae	Colidextribacter	Colidextribacter Genus	unknown Colidextribacter (Genus) ASV062
ASV065	0.00927097	GCB	Glc	culture	Bacteria	Firmicutes	Clostridia	Lachnospirales	Lachnospiraceae	Anaerostipes	Anaerostipes Genus	unknown Anaerostipes (Genus) ASV065
ASV066	0.00927097	GCB	feces	feces	Bacteria	Firmicutes	Clostridia	Oscillospirales	Ruminococcaceae	Subdoligranulum	Subdoligranulum Genus	unknown Subdoligranulum (Genus) ASV066
ASV073	0.00927097	KPJ	3C	culture	Bacteria	Proteobacteria	Gammaproteobacteria	Enterobacterales	Enterobacteriaceae	Escherichia-Shigella	Escherichia-Shigella Genus	unknown Escherichia-Shigella (Genus) ASV073
ASV074	0.00927097	SUT	Glc	culture	Bacteria	Firmicutes	Clostridia	Lachnospirales	Lachnospiraceae	Anaerostipes	Anaerostipes Genus	unknown Anaerostipes (Genus) ASV074
ASV076	0.00927097	WPL	feces	feces	Bacteria	Firmicutes	Clostridia	Lachnospirales	Lachnospiraceae	[Eubacterium] hallii group	[Eubacterium] hallii group Genus	unknown [Eubacterium] hallii group (Genus) ASV076
ASV078	0.00927097	WPL	Glc	culture	Bacteria	Firmicutes	Clostridia	Oscillospirales	Ruminococcaceae	Faecalibacterium	Faecalibacterium prausnitzii	Faecalibacterium prausnitzii ASV078
ASV085	0.00927097	WPL	3C	culture	Bacteria	Firmicutes	Clostridia	Oscillospirales	Oscillospiraceae	UCG-003	UCG-003 Genus	unknown UCG-003 (Genus) ASV085
ASV086	0.00927097	SUT	3C+Muc	culture	Bacteria	Firmicutes	Clostridia	Lachnospirales	Lachnospiraceae	Agathobacter	Agathobacter Genus	unknown Agathobacter (Genus) ASV086
ASV086	0.00927097	SUT	6C	culture	Bacteria	Firmicutes	Clostridia	Lachnospirales	Lachnospiraceae	Agathobacter	Agathobacter Genus	unknown Agathobacter (Genus) ASV086
ASV086	0.00927097	KPJ	feces	feces	Bacteria	Firmicutes	Clostridia	Lachnospirales	Lachnospiraceae	Agathobacter	Agathobacter Genus	unknown Agathobacter (Genus) ASV086
ASV087	0.00927097	WPL	6C	culture	Bacteria	Firmicutes	Clostridia	Lachnospirales	Lachnospiraceae	Blautia	Blautia Genus	unknown Blautia (Genus) ASV087
ASV088	0.00927097	BFW	6C+Muc	culture	Bacteria	Bacteroidota	Bacteroidia	Bacteroidales	Prevotellaceae	Prevotella_9	Prevotella_9 Genus	unknown Prevotella_9 (Genus) ASV088
ASV092	0.00927097	GCB	3C+Muc	culture	Bacteria	Firmicutes	Clostridia	Lachnospirales	Lachnospiraceae	Blautia	Blautia Genus	unknown Blautia (Genus) ASV092
ASV097	0.00927097	TLM	3C+Muc	culture	Bacteria	Firmicutes	Bacilli	Erysipelotrichales	Erysipelatoclostridiaceae	Erysipelatoclostridium	Erysipelatoclostridium ramosum	Erysipelatoclostridium ramosum ASV097
ASV102	0.00927097	KPJ	Glc	culture	Bacteria	Bacteroidota	Bacteroidia	Bacteroidales	Bacteroidaceae	Bacteroides	Bacteroides Genus	unknown Bacteroides (Genus) ASV102
ASV102	0.00927097	WPL	3C	culture	Bacteria	Bacteroidota	Bacteroidia	Bacteroidales	Bacteroidaceae	Bacteroides	Bacteroides Genus	unknown Bacteroides (Genus) ASV102
ASV109	0.00927097	AXZ	feces	feces	Bacteria	Firmicutes	Clostridia	Oscillospirales	Ruminococcaceae	Ruminococcaceae Family	Ruminococcaceae Family	unknown Ruminococcaceae (Family) ASV109
ASV114	0.00927097	TLM	feces	feces	Bacteria	Bacteroidota	Bacteroidia	Bacteroidales	Bacteroidaceae	Bacteroides	Bacteroides plebeius	Bacteroides plebeius ASV114
ASV115	0.00927097	WPL	3C	culture	Bacteria	Bacteroidota	Bacteroidia	Bacteroidales	Bacteroidaceae	Bacteroides	Bacteroides Genus	unknown Bacteroides (Genus) ASV115
ASV120	0.00927097	BFW	BHI like	culture	Bacteria	Firmicutes	Clostridia	Lachnospirales	Lachnospiraceae	[Ruminococcus] gauvreauii group	[Ruminococcus] gauvreauii group Genus	unknown [Ruminococcus] gauvreauii group (Genus) ASV120
ASV122	0.00927097	SUT	3C	culture	Bacteria	Bacteroidota	Bacteroidia	Bacteroidales	Bacteroidaceae	Bacteroides	Bacteroides thetaiotaomicron	Bacteroides thetaiotaomicron ASV122
ASV140	0.00927097	JHB	Glc	culture	Bacteria	Firmicutes	Clostridia	Lachnospirales	Lachnospiraceae	Lachnospiraceae UCG-010	Lachnospiraceae UCG-010 Genus	unknown Lachnospiraceae UCG-010 (Genus) ASV140
ASV140	0.00927097	JHB	3C	culture	Bacteria	Firmicutes	Clostridia	Lachnospirales	Lachnospiraceae	Lachnospiraceae UCG-010	Lachnospiraceae UCG-010 Genus	unknown Lachnospiraceae UCG-010 (Genus) ASV140
ASV162	0.00927097	BFW	6C	culture	Bacteria	Firmicutes	Clostridia	Oscillospirales	Ruminococcaceae	Fournierella	Fournierella Genus	unknown Fournierella (Genus) ASV162
ASV172	0.00927097	BFW	6C	culture	Bacteria	Bacteroidota	Bacteroidia	Bacteroidales	Prevotellaceae	Prevotella_9	Prevotella_9 Genus	unknown Prevotella_9 (Genus) ASV172
ASV174	0.00927097	SUT	H2O	culture	Bacteria	Firmicutes	Clostridia	Lachnospirales	Lachnospiraceae	Lachnoclostridium	Lachnoclostridium Genus	unknown Lachnoclostridium (Genus) ASV174
ASV183	0.00927097	GCB	3C	culture	Bacteria	Firmicutes	Clostridia	Lachnospirales	Lachnospiraceae	Coprococcus	Coprococcus eutactus	Coprococcus eutactus ASV183
ASV310	0.00927097	SUT	GMM like	culture	Bacteria	Firmicutes	Clostridia	Lachnospirales	Lachnospiraceae	Blautia	Blautia Genus	unknown Blautia (Genus) ASV310
ASV420	0.00927097	KPJ	H2O	culture	Bacteria	Bacteroidota	Bacteroidia	Bacteroidales	Bacteroidaceae	Bacteroides	Bacteroides intestinalis	Bacteroides intestinalis ASV420
ASV002	0.00884956	BFW	feces	feces	Bacteria	Proteobacteria	Gammaproteobacteria	Enterobacterales	Enterobacteriaceae	Escherichia-Shigella	Escherichia-Shigella Genus	unknown Escherichia-Shigella (Genus) ASV002
ASV006	0.00884956	GCB	feces	feces	Bacteria	Firmicutes	Clostridia	Lachnospirales	Lachnospiraceae	[Ruminococcus] torques group	[Ruminococcus] torques group Genus	unknown [Ruminococcus] torques group (Genus) ASV006
ASV007	0.00884956	WPL	BHI like	culture	Bacteria	Firmicutes	Clostridia	Lachnospirales	Lachnospiraceae	Blautia	Blautia massiliensis	Blautia massiliensis ASV007
ASV011	0.00884956	BFW	6C+Muc	culture	Bacteria	Firmicutes	Clostridia	Lachnospirales	Lachnospiraceae	Fusicatenibacter	Fusicatenibacter saccharivorans	Fusicatenibacter saccharivorans ASV011
ASV011	0.00884956	JHB	6C+Muc	culture	Bacteria	Firmicutes	Clostridia	Lachnospirales	Lachnospiraceae	Fusicatenibacter	Fusicatenibacter saccharivorans	Fusicatenibacter saccharivorans ASV011
ASV013	0.00884956	AXZ	6C	culture	Bacteria	Firmicutes	Clostridia	Lachnospirales	Lachnospiraceae	Dorea	Dorea longicatena	Dorea longicatena ASV013
ASV013	0.00884956	GCB	GMM like	culture	Bacteria	Firmicutes	Clostridia	Lachnospirales	Lachnospiraceae	Dorea	Dorea longicatena	Dorea longicatena ASV013
ASV021	0.00884956	TLM	6C+Muc	culture	Bacteria	Firmicutes	Clostridia	Lachnospirales	Lachnospiraceae	Agathobacter	Agathobacter Genus	unknown Agathobacter (Genus) ASV021
ASV021	0.00884956	JHB	6C	culture	Bacteria	Firmicutes	Clostridia	Lachnospirales	Lachnospiraceae	Agathobacter	Agathobacter Genus	unknown Agathobacter (Genus) ASV021
ASV022	0.00884956	SUT	6C	culture	Bacteria	Firmicutes	Clostridia	Oscillospirales	Ruminococcaceae	Faecalibacterium	Faecalibacterium Genus	unknown Faecalibacterium (Genus) ASV022
ASV023	0.00884956	WPL	GMM like	culture	Bacteria	Bacteroidota	Bacteroidia	Bacteroidales	Bacteroidaceae	Bacteroides	Bacteroides uniformis	Bacteroides uniformis ASV023
ASV025	0.00884956	BFW	6C+Muc	culture	Bacteria	Firmicutes	Clostridia	Lachnospirales	Lachnospiraceae	Coprococcus	Coprococcus comes	Coprococcus comes ASV025
ASV025	0.00884956	GCB	GMM like	culture	Bacteria	Firmicutes	Clostridia	Lachnospirales	Lachnospiraceae	Coprococcus	Coprococcus comes	Coprococcus comes ASV025
ASV029	0.00884956	KPJ	6C	culture	Bacteria	Firmicutes	Clostridia	Lachnospirales	Lachnospiraceae	Lachnospiraceae UCG-004	Lachnospiraceae UCG-004 Genus	unknown Lachnospiraceae UCG-004 (Genus) ASV029
ASV029	0.00884956	SUT	Glc	culture	Bacteria	Firmicutes	Clostridia	Lachnospirales	Lachnospiraceae	Lachnospiraceae UCG-004	Lachnospiraceae UCG-004 Genus	unknown Lachnospiraceae UCG-004 (Genus) ASV029
ASV034	0.00884956	KPJ	3C+Muc	culture	Bacteria	Firmicutes	Clostridia	Lachnospirales	Lachnospiraceae	Lachnoclostridium	Lachnoclostridium Genus	unknown Lachnoclostridium (Genus) ASV034
ASV036	0.00884956	JHB	3C	culture	Bacteria	Proteobacteria	Gammaproteobacteria	Burkholderiales	Sutterellaceae	Sutterella	Sutterella wadsworthensis	Sutterella wadsworthensis ASV036
ASV037	0.00884956	GCB	Glc	culture	Bacteria	Firmicutes	Clostridia	Lachnospirales	Lachnospiraceae	Lachnoclostridium	Lachnoclostridium edouardi	Lachnoclostridium edouardi ASV037
ASV038	0.00884956	SUT	BHI like	culture	Bacteria	Firmicutes	Clostridia	Lachnospirales	Lachnospiraceae	[Ruminococcus] torques group	[Ruminococcus] torques group Genus	unknown [Ruminococcus] torques group (Genus) ASV038
ASV040	0.00884956	AXZ	Glc	culture	Bacteria	Firmicutes	Clostridia	Lachnospirales	Lachnospiraceae	Blautia	Blautia obeum	Blautia obeum ASV040
ASV041	0.00884956	TLM	6C+Muc	culture	Bacteria	Firmicutes	Clostridia	Lachnospirales	Lachnospiraceae	Blautia	Blautia faecis	Blautia faecis ASV041
ASV044	0.00884956	WPL	Glc	culture	Bacteria	Firmicutes	Bacilli	Erysipelotrichales	Erysipelatoclostridiaceae	Erysipelotrichaceae UCG-003	Erysipelotrichaceae UCG-003 bacterium	Erysipelotrichaceae UCG-003 bacterium ASV044
ASV046	0.00884956	GCB	Glc	culture	Bacteria	Firmicutes	Negativicutes	Acidaminococcales	Acidaminococcaceae	Phascolarctobacterium	Phascolarctobacterium faecium	Phascolarctobacterium faecium ASV046
ASV051	0.00884956	GCB	6C+Muc	culture	Bacteria	Firmicutes	Clostridia	Lachnospirales	Lachnospiraceae	[Eubacterium] hallii group	[Eubacterium] hallii group Genus	unknown [Eubacterium] hallii group (Genus) ASV051
ASV054	0.00884956	BFW	GMM like	culture	Bacteria	Firmicutes	Clostridia	Lachnospirales	Lachnospiraceae	Dorea	Dorea formicigenerans	Dorea formicigenerans ASV054
ASV061	0.00884956	BFW	H2O	culture	Bacteria	Firmicutes	Clostridia	Lachnospirales	Lachnospiraceae	Lachnospiraceae Family	Lachnospiraceae Family	unknown Lachnospiraceae (Family) ASV061
ASV062	0.00884956	TLM	GMM like	culture	Bacteria	Firmicutes	Clostridia	Oscillospirales	Oscillospiraceae	Colidextribacter	Colidextribacter Genus	unknown Colidextribacter (Genus) ASV062
ASV064	0.00884956	BFW	H2O	culture	Bacteria	Firmicutes	Clostridia	Lachnospirales	Lachnospiraceae	Lachnoclostridium	Lachnoclostridium Genus	unknown Lachnoclostridium (Genus) ASV064
ASV064	0.00884956	SUT	GMM like	culture	Bacteria	Firmicutes	Clostridia	Lachnospirales	Lachnospiraceae	Lachnoclostridium	Lachnoclostridium Genus	unknown Lachnoclostridium (Genus) ASV064
ASV065	0.00884956	JHB	6C	culture	Bacteria	Firmicutes	Clostridia	Lachnospirales	Lachnospiraceae	Anaerostipes	Anaerostipes Genus	unknown Anaerostipes (Genus) ASV065
ASV065	0.00884956	SUT	3C	culture	Bacteria	Firmicutes	Clostridia	Lachnospirales	Lachnospiraceae	Anaerostipes	Anaerostipes Genus	unknown Anaerostipes (Genus) ASV065
ASV065	0.00884956	WPL	Glc	culture	Bacteria	Firmicutes	Clostridia	Lachnospirales	Lachnospiraceae	Anaerostipes	Anaerostipes Genus	unknown Anaerostipes (Genus) ASV065
ASV066	0.00884956	SUT	Glc	culture	Bacteria	Firmicutes	Clostridia	Oscillospirales	Ruminococcaceae	Subdoligranulum	Subdoligranulum Genus	unknown Subdoligranulum (Genus) ASV066
ASV066	0.00884956	SUT	6C+Muc	culture	Bacteria	Firmicutes	Clostridia	Oscillospirales	Ruminococcaceae	Subdoligranulum	Subdoligranulum Genus	unknown Subdoligranulum (Genus) ASV066
ASV070	0.00884956	JHB	Glc	culture	Bacteria	Firmicutes	Clostridia	Lachnospirales	Lachnospiraceae	Coprococcus	Coprococcus catus	Coprococcus catus ASV070
ASV073	0.00884956	KPJ	H2O	culture	Bacteria	Proteobacteria	Gammaproteobacteria	Enterobacterales	Enterobacteriaceae	Escherichia-Shigella	Escherichia-Shigella Genus	unknown Escherichia-Shigella (Genus) ASV073
ASV073	0.00884956	KPJ	3C+Muc	culture	Bacteria	Proteobacteria	Gammaproteobacteria	Enterobacterales	Enterobacteriaceae	Escherichia-Shigella	Escherichia-Shigella Genus	unknown Escherichia-Shigella (Genus) ASV073
ASV074	0.00884956	GCB	Glc	culture	Bacteria	Firmicutes	Clostridia	Lachnospirales	Lachnospiraceae	Anaerostipes	Anaerostipes Genus	unknown Anaerostipes (Genus) ASV074
ASV074	0.00884956	JHB	6C+Muc	culture	Bacteria	Firmicutes	Clostridia	Lachnospirales	Lachnospiraceae	Anaerostipes	Anaerostipes Genus	unknown Anaerostipes (Genus) ASV074
ASV077	0.00884956	GCB	3C+Muc	culture	Bacteria	Firmicutes	Clostridia	Lachnospirales	Lachnospiraceae	[Ruminococcus] gauvreauii group	[Ruminococcus] gauvreauii group Genus	unknown [Ruminococcus] gauvreauii group (Genus) ASV077
ASV080	0.00884956	TLM	GMM like	culture	Bacteria	Firmicutes	Clostridia	Oscillospirales	Oscillospiraceae	Flavonifractor	Flavonifractor plautii	Flavonifractor plautii ASV080
ASV085	0.00884956	SUT	Glc	culture	Bacteria	Firmicutes	Clostridia	Oscillospirales	Oscillospiraceae	UCG-003	UCG-003 Genus	unknown UCG-003 (Genus) ASV085
ASV086	0.00884956	SUT	3C	culture	Bacteria	Firmicutes	Clostridia	Lachnospirales	Lachnospiraceae	Agathobacter	Agathobacter Genus	unknown Agathobacter (Genus) ASV086
ASV094	0.00884956	KPJ	6C	culture	Bacteria	Firmicutes	Clostridia	Lachnospirales	Lachnospiraceae	Lachnospira	Lachnospira pectinoschiza	Lachnospira pectinoschiza ASV094
ASV110	0.00884956	TLM	6C+Muc	culture	Bacteria	Firmicutes	Clostridia	Lachnospirales	Lachnospiraceae	[Ruminococcus] torques group	[Ruminococcus] torques group Genus	unknown [Ruminococcus] torques group (Genus) ASV110
ASV120	0.00884956	BFW	3C	culture	Bacteria	Firmicutes	Clostridia	Lachnospirales	Lachnospiraceae	[Ruminococcus] gauvreauii group	[Ruminococcus] gauvreauii group Genus	unknown [Ruminococcus] gauvreauii group (Genus) ASV120
ASV130	0.00884956	GCB	feces	feces	Bacteria	Firmicutes	Clostridia	Monoglobales	Monoglobaceae	Monoglobus	Monoglobus Genus	unknown Monoglobus (Genus) ASV130
ASV142	0.00884956	AXZ	6C+Muc	culture	Bacteria	Firmicutes	Clostridia	Lachnospirales	Lachnospiraceae	Blautia	Blautia Genus	unknown Blautia (Genus) ASV142
ASV177	0.00884956	BFW	3C+Muc	culture	Bacteria	Bacteroidota	Bacteroidia	Bacteroidales	Prevotellaceae	Prevotellaceae Family	Prevotellaceae Family	unknown Prevotellaceae (Family) ASV177
ASV177	0.00884956	BFW	6C+Muc	culture	Bacteria	Bacteroidota	Bacteroidia	Bacteroidales	Prevotellaceae	Prevotellaceae Family	Prevotellaceae Family	unknown Prevotellaceae (Family) ASV177
ASV192	0.00884956	SUT	H2O	culture	Bacteria	Firmicutes	Clostridia	Lachnospirales	Lachnospiraceae	Lachnospiraceae Family	Lachnospiraceae Family	unknown Lachnospiraceae (Family) ASV192
ASV203	0.00884956	BFW	3C	culture	Bacteria	Bacteroidota	Bacteroidia	Bacteroidales	Prevotellaceae	Prevotella_9	Prevotella_9 Genus	unknown Prevotella_9 (Genus) ASV203
ASV265	0.00884956	BFW	feces	feces	Bacteria	Bacteroidota	Bacteroidia	Bacteroidales	Rikenellaceae	Rikenellaceae RC9 gut group	Rikenellaceae RC9 gut group Genus	unknown Rikenellaceae RC9 gut group (Genus) ASV265
ASV295	0.00884956	JHB	feces	feces	Bacteria	Firmicutes	Clostridia	Oscillospirales	Oscillospiraceae	UCG-002	UCG-002 Genus	unknown UCG-002 (Genus) ASV295
ASV323	0.00884956	SUT	feces	feces	Bacteria	Firmicutes	Negativicutes	Acidaminococcales	Acidaminococcaceae	Phascolarctobacterium	Phascolarctobacterium Genus	unknown Phascolarctobacterium (Genus) ASV323
ASV001	0.00842815	BFW	BHI like	culture	Bacteria	Firmicutes	Clostridia	Lachnospirales	Lachnospiraceae	Anaerostipes	Anaerostipes hadrus	Anaerostipes hadrus ASV001
ASV001	0.00842815	KPJ	3C	culture	Bacteria	Firmicutes	Clostridia	Lachnospirales	Lachnospiraceae	Anaerostipes	Anaerostipes hadrus	Anaerostipes hadrus ASV001
ASV002	0.00842815	TLM	GMM like	culture	Bacteria	Proteobacteria	Gammaproteobacteria	Enterobacterales	Enterobacteriaceae	Escherichia-Shigella	Escherichia-Shigella Genus	unknown Escherichia-Shigella (Genus) ASV002
ASV003	0.00842815	JHB	H2O	culture	Bacteria	Firmicutes	Clostridia	Lachnospirales	Lachnospiraceae	Blautia	Blautia Genus	unknown Blautia (Genus) ASV003
ASV007	0.00842815	JHB	BHI like	culture	Bacteria	Firmicutes	Clostridia	Lachnospirales	Lachnospiraceae	Blautia	Blautia massiliensis	Blautia massiliensis ASV007
ASV011	0.00842815	SUT	BHI like	culture	Bacteria	Firmicutes	Clostridia	Lachnospirales	Lachnospiraceae	Fusicatenibacter	Fusicatenibacter saccharivorans	Fusicatenibacter saccharivorans ASV011
ASV011	0.00842815	WPL	feces	feces	Bacteria	Firmicutes	Clostridia	Lachnospirales	Lachnospiraceae	Fusicatenibacter	Fusicatenibacter saccharivorans	Fusicatenibacter saccharivorans ASV011
ASV012	0.00842815	GCB	feces	feces	Bacteria	Firmicutes	Clostridia	Oscillospirales	Ruminococcaceae	Faecalibacterium	Faecalibacterium prausnitzii	Faecalibacterium prausnitzii ASV012
ASV017	0.00842815	BFW	BHI like	culture	Bacteria	Bacteroidota	Bacteroidia	Bacteroidales	Prevotellaceae	Prevotella_9	Prevotella_9 Genus	unknown Prevotella_9 (Genus) ASV017
ASV025	0.00842815	JHB	BHI like	culture	Bacteria	Firmicutes	Clostridia	Lachnospirales	Lachnospiraceae	Coprococcus	Coprococcus comes	Coprococcus comes ASV025
ASV025	0.00842815	JHB	GMM like	culture	Bacteria	Firmicutes	Clostridia	Lachnospirales	Lachnospiraceae	Coprococcus	Coprococcus comes	Coprococcus comes ASV025
ASV027	0.00842815	KPJ	6C+Muc	culture	Bacteria	Bacteroidota	Bacteroidia	Bacteroidales	Bacteroidaceae	Bacteroides	Bacteroides uniformis	Bacteroides uniformis ASV027
ASV027	0.00842815	KPJ	GMM like	culture	Bacteria	Bacteroidota	Bacteroidia	Bacteroidales	Bacteroidaceae	Bacteroides	Bacteroides uniformis	Bacteroides uniformis ASV027
ASV031	0.00842815	TLM	6C+Muc	culture	Bacteria	Actinobacteriota	Actinobacteria	Bifidobacteriales	Bifidobacteriaceae	Bifidobacterium	Bifidobacterium Genus	unknown Bifidobacterium (Genus) ASV031
ASV033	0.00842815	KPJ	3C	culture	Bacteria	Bacteroidota	Bacteroidia	Bacteroidales	Bacteroidaceae	Bacteroides	Bacteroides Genus	unknown Bacteroides (Genus) ASV033
ASV034	0.00842815	SUT	H2O	culture	Bacteria	Firmicutes	Clostridia	Lachnospirales	Lachnospiraceae	Lachnoclostridium	Lachnoclostridium Genus	unknown Lachnoclostridium (Genus) ASV034
ASV037	0.00842815	BFW	3C+Muc	culture	Bacteria	Firmicutes	Clostridia	Lachnospirales	Lachnospiraceae	Lachnoclostridium	Lachnoclostridium edouardi	Lachnoclostridium edouardi ASV037
ASV040	0.00842815	JHB	Glc	culture	Bacteria	Firmicutes	Clostridia	Lachnospirales	Lachnospiraceae	Blautia	Blautia obeum	Blautia obeum ASV040
ASV041	0.00842815	KPJ	3C	culture	Bacteria	Firmicutes	Clostridia	Lachnospirales	Lachnospiraceae	Blautia	Blautia faecis	Blautia faecis ASV041
ASV041	0.00842815	GCB	3C	culture	Bacteria	Firmicutes	Clostridia	Lachnospirales	Lachnospiraceae	Blautia	Blautia faecis	Blautia faecis ASV041
ASV042	0.00842815	JHB	Glc	culture	Bacteria	Firmicutes	Clostridia	Lachnospirales	Lachnospiraceae	Lachnospiraceae UCG-010	Lachnospiraceae UCG-010 Genus	unknown Lachnospiraceae UCG-010 (Genus) ASV042
ASV044	0.00842815	WPL	6C+Muc	culture	Bacteria	Firmicutes	Bacilli	Erysipelotrichales	Erysipelatoclostridiaceae	Erysipelotrichaceae UCG-003	Erysipelotrichaceae UCG-003 bacterium	Erysipelotrichaceae UCG-003 bacterium ASV044
ASV051	0.00842815	GCB	BHI like	culture	Bacteria	Firmicutes	Clostridia	Lachnospirales	Lachnospiraceae	[Eubacterium] hallii group	[Eubacterium] hallii group Genus	unknown [Eubacterium] hallii group (Genus) ASV051
ASV053	0.00842815	SUT	GMM like	culture	Bacteria	Firmicutes	Clostridia	Lachnospirales	Lachnospiraceae	Lachnospiraceae UCG-004	Lachnospiraceae UCG-004 Genus	unknown Lachnospiraceae UCG-004 (Genus) ASV053
ASV054	0.00842815	BFW	3C	culture	Bacteria	Firmicutes	Clostridia	Lachnospirales	Lachnospiraceae	Dorea	Dorea formicigenerans	Dorea formicigenerans ASV054
ASV063	0.00842815	JHB	3C	culture	Bacteria	Firmicutes	Clostridia	Lachnospirales	Lachnospiraceae	Lachnospiraceae UCG-004	Lachnospiraceae UCG-004 Genus	unknown Lachnospiraceae UCG-004 (Genus) ASV063
ASV064	0.00842815	AXZ	H2O	culture	Bacteria	Firmicutes	Clostridia	Lachnospirales	Lachnospiraceae	Lachnoclostridium	Lachnoclostridium Genus	unknown Lachnoclostridium (Genus) ASV064
ASV064	0.00842815	AXZ	BHI like	culture	Bacteria	Firmicutes	Clostridia	Lachnospirales	Lachnospiraceae	Lachnoclostridium	Lachnoclostridium Genus	unknown Lachnoclostridium (Genus) ASV064
ASV064	0.00842815	JHB	3C	culture	Bacteria	Firmicutes	Clostridia	Lachnospirales	Lachnospiraceae	Lachnoclostridium	Lachnoclostridium Genus	unknown Lachnoclostridium (Genus) ASV064
ASV069	0.00842815	WPL	Glc	culture	Bacteria	Firmicutes	Clostridia	Lachnospirales	Lachnospiraceae	Lachnoclostridium	Lachnoclostridium Genus	unknown Lachnoclostridium (Genus) ASV069
ASV070	0.00842815	GCB	BHI like	culture	Bacteria	Firmicutes	Clostridia	Lachnospirales	Lachnospiraceae	Coprococcus	Coprococcus catus	Coprococcus catus ASV070
ASV080	0.00842815	SUT	GMM like	culture	Bacteria	Firmicutes	Clostridia	Oscillospirales	Oscillospiraceae	Flavonifractor	Flavonifractor plautii	Flavonifractor plautii ASV080
ASV085	0.00842815	SUT	H2O	culture	Bacteria	Firmicutes	Clostridia	Oscillospirales	Oscillospiraceae	UCG-003	UCG-003 Genus	unknown UCG-003 (Genus) ASV085
ASV091	0.00842815	SUT	H2O	culture	Bacteria	Actinobacteriota	Coriobacteriia	Coriobacteriales	Eggerthellaceae	Eggerthella	Eggerthella lenta	Eggerthella lenta ASV091
ASV105	0.00842815	GCB	6C+Muc	culture	Bacteria	Bacteroidota	Bacteroidia	Bacteroidales	Bacteroidaceae	Bacteroides	Bacteroides mediterraneensis	Bacteroides mediterraneensis ASV105
ASV116	0.00842815	TLM	3C	culture	Bacteria	Firmicutes	Negativicutes	Acidaminococcales	Acidaminococcaceae	Phascolarctobacterium	Phascolarctobacterium succinatutens	Phascolarctobacterium succinatutens ASV116
ASV121	0.00842815	KPJ	6C+Muc	culture	Bacteria	Bacteroidota	Bacteroidia	Bacteroidales	Bacteroidaceae	Bacteroides	Bacteroides Genus	unknown Bacteroides (Genus) ASV121
ASV135	0.00842815	BFW	feces	feces	Bacteria	Firmicutes	Clostridia	Oscillospirales	Oscillospiraceae	UCG-002	UCG-002 Genus	unknown UCG-002 (Genus) ASV135
ASV142	0.00842815	AXZ	6C	culture	Bacteria	Firmicutes	Clostridia	Lachnospirales	Lachnospiraceae	Blautia	Blautia Genus	unknown Blautia (Genus) ASV142
ASV142	0.00842815	AXZ	GMM like	culture	Bacteria	Firmicutes	Clostridia	Lachnospirales	Lachnospiraceae	Blautia	Blautia Genus	unknown Blautia (Genus) ASV142
ASV149	0.00842815	GCB	feces	feces	Bacteria	Firmicutes	Clostridia	Peptostreptococcales-Tissierellales	Peptostreptococcaceae	Romboutsia	Romboutsia Genus	unknown Romboutsia (Genus) ASV149
ASV149	0.00842815	SUT	feces	feces	Bacteria	Firmicutes	Clostridia	Peptostreptococcales-Tissierellales	Peptostreptococcaceae	Romboutsia	Romboutsia Genus	unknown Romboutsia (Genus) ASV149
ASV162	0.00842815	BFW	Glc	culture	Bacteria	Firmicutes	Clostridia	Oscillospirales	Ruminococcaceae	Fournierella	Fournierella Genus	unknown Fournierella (Genus) ASV162
ASV169	0.00842815	KPJ	3C	culture	Bacteria	Firmicutes	Clostridia	Lachnospirales	Lachnospiraceae	Blautia	Blautia Genus	unknown Blautia (Genus) ASV169
ASV176	0.00842815	BFW	H2O	culture	Bacteria	Firmicutes	Clostridia	Lachnospirales	Lachnospiraceae	Hungatella	Hungatella Genus	unknown Hungatella (Genus) ASV176
ASV177	0.00842815	BFW	6C	culture	Bacteria	Bacteroidota	Bacteroidia	Bacteroidales	Prevotellaceae	Prevotellaceae Family	Prevotellaceae Family	unknown Prevotellaceae (Family) ASV177
ASV178	0.00842815	WPL	BHI like	culture	Bacteria	Firmicutes	Clostridia	Lachnospirales	Lachnospiraceae	Lachnoclostridium	Lachnoclostridium Genus	unknown Lachnoclostridium (Genus) ASV178
ASV218	0.00842815	SUT	feces	feces	Bacteria	Firmicutes	Clostridia	Christensenellales	Christensenellaceae	Christensenellaceae R-7 group	Christensenellaceae R-7 group Genus	unknown Christensenellaceae R-7 group (Genus) ASV218
ASV319	0.00842815	BFW	feces	feces	Bacteria	Firmicutes	Clostridia	Oscillospirales	[Eubacterium] coprostanoligenes group	[Eubacterium] coprostanoligenes group Family	[Eubacterium] coprostanoligenes group Family	unknown [Eubacterium] coprostanoligenes group (Family) ASV319
ASV345	0.00842815	JHB	BHI like	culture	Bacteria	Firmicutes	Clostridia	Lachnospirales	Lachnospiraceae	Lachnospiraceae UCG-004	Lachnospiraceae UCG-004 Genus	unknown Lachnospiraceae UCG-004 (Genus) ASV345
ASV357	0.00842815	BFW	BHI like	culture	Bacteria	Firmicutes	Clostridia	Lachnospirales	Lachnospiraceae	Lachnospiraceae Family	Lachnospiraceae Family	unknown Lachnospiraceae (Family) ASV357
ASV427	0.00842815	BFW	feces	feces	Bacteria	Firmicutes	Clostridia	Oscillospirales	Ruminococcaceae	Ruminococcaceae Family	Ruminococcaceae Family	unknown Ruminococcaceae (Family) ASV427
ASV457	0.00842815	BFW	feces	feces	Bacteria	Firmicutes	Clostridia	Oscillospirales	UCG-010	UCG-010 Family	UCG-010 Family	unknown UCG-010 (Family) ASV457
ASV506	0.00842815	GCB	feces	feces	Bacteria	Firmicutes	Clostridia	Clostridia UCG-014	Clostridia UCG-014 Order	Clostridia UCG-014 Order	Clostridia UCG-014 Order	unknown Clostridia UCG-014 (Order) ASV506
ASV002	0.00800674	SUT	6C	culture	Bacteria	Proteobacteria	Gammaproteobacteria	Enterobacterales	Enterobacteriaceae	Escherichia-Shigella	Escherichia-Shigella Genus	unknown Escherichia-Shigella (Genus) ASV002
ASV003	0.00800674	TLM	H2O	culture	Bacteria	Firmicutes	Clostridia	Lachnospirales	Lachnospiraceae	Blautia	Blautia Genus	unknown Blautia (Genus) ASV003
ASV005	0.00800674	BFW	3C+Muc	culture	Bacteria	Bacteroidota	Bacteroidia	Bacteroidales	Bacteroidaceae	Bacteroides	Bacteroides vulgatus	Bacteroides vulgatus ASV005
ASV008	0.00800674	BFW	GMM like	culture	Bacteria	Firmicutes	Clostridia	Lachnospirales	Lachnospiraceae	Anaerostipes	Anaerostipes hadrus	Anaerostipes hadrus ASV008
ASV009	0.00800674	BFW	3C	culture	Bacteria	Firmicutes	Clostridia	Lachnospirales	Lachnospiraceae	Lachnospiraceae ND3007 group	Lachnospiraceae ND3007 group Genus	unknown Lachnospiraceae ND3007 group (Genus) ASV009
ASV009	0.00800674	BFW	6C+Muc	culture	Bacteria	Firmicutes	Clostridia	Lachnospirales	Lachnospiraceae	Lachnospiraceae ND3007 group	Lachnospiraceae ND3007 group Genus	unknown Lachnospiraceae ND3007 group (Genus) ASV009
ASV009	0.00800674	SUT	3C	culture	Bacteria	Firmicutes	Clostridia	Lachnospirales	Lachnospiraceae	Lachnospiraceae ND3007 group	Lachnospiraceae ND3007 group Genus	unknown Lachnospiraceae ND3007 group (Genus) ASV009
ASV009	0.00800674	AXZ	feces	feces	Bacteria	Firmicutes	Clostridia	Lachnospirales	Lachnospiraceae	Lachnospiraceae ND3007 group	Lachnospiraceae ND3007 group Genus	unknown Lachnospiraceae ND3007 group (Genus) ASV009
ASV013	0.00800674	KPJ	3C+Muc	culture	Bacteria	Firmicutes	Clostridia	Lachnospirales	Lachnospiraceae	Dorea	Dorea longicatena	Dorea longicatena ASV013
ASV013	0.00800674	KPJ	6C	culture	Bacteria	Firmicutes	Clostridia	Lachnospirales	Lachnospiraceae	Dorea	Dorea longicatena	Dorea longicatena ASV013
ASV015	0.00800674	JHB	H2O	culture	Bacteria	Firmicutes	Bacilli	Lactobacillales	Enterococcaceae	Enterococcus	Enterococcus Genus	unknown Enterococcus (Genus) ASV015
ASV020	0.00800674	SUT	BHI like	culture	Bacteria	Firmicutes	Clostridia	Lachnospirales	Lachnospiraceae	[Ruminococcus] gauvreauii group	[Ruminococcus] gauvreauii group Genus	unknown [Ruminococcus] gauvreauii group (Genus) ASV020
ASV021	0.00800674	SUT	6C+Muc	culture	Bacteria	Firmicutes	Clostridia	Lachnospirales	Lachnospiraceae	Agathobacter	Agathobacter Genus	unknown Agathobacter (Genus) ASV021
ASV021	0.00800674	SUT	feces	feces	Bacteria	Firmicutes	Clostridia	Lachnospirales	Lachnospiraceae	Agathobacter	Agathobacter Genus	unknown Agathobacter (Genus) ASV021
ASV025	0.00800674	AXZ	6C	culture	Bacteria	Firmicutes	Clostridia	Lachnospirales	Lachnospiraceae	Coprococcus	Coprococcus comes	Coprococcus comes ASV025
ASV027	0.00800674	KPJ	6C	culture	Bacteria	Bacteroidota	Bacteroidia	Bacteroidales	Bacteroidaceae	Bacteroides	Bacteroides uniformis	Bacteroides uniformis ASV027
ASV029	0.00800674	JHB	6C	culture	Bacteria	Firmicutes	Clostridia	Lachnospirales	Lachnospiraceae	Lachnospiraceae UCG-004	Lachnospiraceae UCG-004 Genus	unknown Lachnospiraceae UCG-004 (Genus) ASV029
ASV031	0.00800674	TLM	GMM like	culture	Bacteria	Actinobacteriota	Actinobacteria	Bifidobacteriales	Bifidobacteriaceae	Bifidobacterium	Bifidobacterium Genus	unknown Bifidobacterium (Genus) ASV031
ASV032	0.00800674	AXZ	6C	culture	Bacteria	Actinobacteriota	Coriobacteriia	Coriobacteriales	Coriobacteriaceae	Collinsella	Collinsella aerofaciens	Collinsella aerofaciens ASV032
ASV032	0.00800674	BFW	3C+Muc	culture	Bacteria	Actinobacteriota	Coriobacteriia	Coriobacteriales	Coriobacteriaceae	Collinsella	Collinsella aerofaciens	Collinsella aerofaciens ASV032
ASV032	0.00800674	SUT	GMM like	culture	Bacteria	Actinobacteriota	Coriobacteriia	Coriobacteriales	Coriobacteriaceae	Collinsella	Collinsella aerofaciens	Collinsella aerofaciens ASV032
ASV034	0.00800674	WPL	6C	culture	Bacteria	Firmicutes	Clostridia	Lachnospirales	Lachnospiraceae	Lachnoclostridium	Lachnoclostridium Genus	unknown Lachnoclostridium (Genus) ASV034
ASV039	0.00800674	BFW	Glc	culture	Bacteria	Firmicutes	Clostridia	Lachnospirales	Lachnospiraceae	Coprococcus	Coprococcus Genus	unknown Coprococcus (Genus) ASV039
ASV040	0.00800674	JHB	6C+Muc	culture	Bacteria	Firmicutes	Clostridia	Lachnospirales	Lachnospiraceae	Blautia	Blautia obeum	Blautia obeum ASV040
ASV041	0.00800674	GCB	6C+Muc	culture	Bacteria	Firmicutes	Clostridia	Lachnospirales	Lachnospiraceae	Blautia	Blautia faecis	Blautia faecis ASV041
ASV041	0.00800674	SUT	3C	culture	Bacteria	Firmicutes	Clostridia	Lachnospirales	Lachnospiraceae	Blautia	Blautia faecis	Blautia faecis ASV041
ASV042	0.00800674	KPJ	H2O	culture	Bacteria	Firmicutes	Clostridia	Lachnospirales	Lachnospiraceae	Lachnospiraceae UCG-010	Lachnospiraceae UCG-010 Genus	unknown Lachnospiraceae UCG-010 (Genus) ASV042
ASV049	0.00800674	TLM	H2O	culture	Bacteria	Firmicutes	Clostridia	Lachnospirales	Lachnospiraceae	Lachnoclostridium	Lachnoclostridium Genus	unknown Lachnoclostridium (Genus) ASV049
ASV051	0.00800674	TLM	Glc	culture	Bacteria	Firmicutes	Clostridia	Lachnospirales	Lachnospiraceae	[Eubacterium] hallii group	[Eubacterium] hallii group Genus	unknown [Eubacterium] hallii group (Genus) ASV051
ASV051	0.00800674	TLM	6C	culture	Bacteria	Firmicutes	Clostridia	Lachnospirales	Lachnospiraceae	[Eubacterium] hallii group	[Eubacterium] hallii group Genus	unknown [Eubacterium] hallii group (Genus) ASV051
ASV051	0.00800674	BFW	feces	feces	Bacteria	Firmicutes	Clostridia	Lachnospirales	Lachnospiraceae	[Eubacterium] hallii group	[Eubacterium] hallii group Genus	unknown [Eubacterium] hallii group (Genus) ASV051
ASV053	0.00800674	SUT	3C	culture	Bacteria	Firmicutes	Clostridia	Lachnospirales	Lachnospiraceae	Lachnospiraceae UCG-004	Lachnospiraceae UCG-004 Genus	unknown Lachnospiraceae UCG-004 (Genus) ASV053
ASV053	0.00800674	WPL	Glc	culture	Bacteria	Firmicutes	Clostridia	Lachnospirales	Lachnospiraceae	Lachnospiraceae UCG-004	Lachnospiraceae UCG-004 Genus	unknown Lachnospiraceae UCG-004 (Genus) ASV053
ASV056	0.00800674	BFW	H2O	culture	Bacteria	Proteobacteria	Gammaproteobacteria	Burkholderiales	Sutterellaceae	Sutterella	Sutterella Genus	unknown Sutterella (Genus) ASV056
ASV056	0.00800674	TLM	3C	culture	Bacteria	Proteobacteria	Gammaproteobacteria	Burkholderiales	Sutterellaceae	Sutterella	Sutterella Genus	unknown Sutterella (Genus) ASV056
ASV059	0.00800674	AXZ	6C	culture	Bacteria	Bacteroidota	Bacteroidia	Bacteroidales	Prevotellaceae	Prevotella_9	Prevotella_9 Genus	unknown Prevotella_9 (Genus) ASV059
ASV062	0.00800674	AXZ	H2O	culture	Bacteria	Firmicutes	Clostridia	Oscillospirales	Oscillospiraceae	Colidextribacter	Colidextribacter Genus	unknown Colidextribacter (Genus) ASV062
ASV062	0.00800674	TLM	3C+Muc	culture	Bacteria	Firmicutes	Clostridia	Oscillospirales	Oscillospiraceae	Colidextribacter	Colidextribacter Genus	unknown Colidextribacter (Genus) ASV062
ASV062	0.00800674	GCB	BHI like	culture	Bacteria	Firmicutes	Clostridia	Oscillospirales	Oscillospiraceae	Colidextribacter	Colidextribacter Genus	unknown Colidextribacter (Genus) ASV062
ASV062	0.00800674	GCB	GMM like	culture	Bacteria	Firmicutes	Clostridia	Oscillospirales	Oscillospiraceae	Colidextribacter	Colidextribacter Genus	unknown Colidextribacter (Genus) ASV062
ASV066	0.00800674	SUT	3C	culture	Bacteria	Firmicutes	Clostridia	Oscillospirales	Ruminococcaceae	Subdoligranulum	Subdoligranulum Genus	unknown Subdoligranulum (Genus) ASV066
ASV069	0.00800674	WPL	3C	culture	Bacteria	Firmicutes	Clostridia	Lachnospirales	Lachnospiraceae	Lachnoclostridium	Lachnoclostridium Genus	unknown Lachnoclostridium (Genus) ASV069
ASV070	0.00800674	JHB	H2O	culture	Bacteria	Firmicutes	Clostridia	Lachnospirales	Lachnospiraceae	Coprococcus	Coprococcus catus	Coprococcus catus ASV070
ASV070	0.00800674	KPJ	feces	feces	Bacteria	Firmicutes	Clostridia	Lachnospirales	Lachnospiraceae	Coprococcus	Coprococcus catus	Coprococcus catus ASV070
ASV074	0.00800674	JHB	3C	culture	Bacteria	Firmicutes	Clostridia	Lachnospirales	Lachnospiraceae	Anaerostipes	Anaerostipes Genus	unknown Anaerostipes (Genus) ASV074
ASV075	0.00800674	KPJ	6C	culture	Bacteria	Firmicutes	Clostridia	Lachnospirales	Lachnospiraceae	Blautia	Blautia Genus	unknown Blautia (Genus) ASV075
ASV076	0.00800674	JHB	6C	culture	Bacteria	Firmicutes	Clostridia	Lachnospirales	Lachnospiraceae	[Eubacterium] hallii group	[Eubacterium] hallii group Genus	unknown [Eubacterium] hallii group (Genus) ASV076
ASV078	0.00800674	WPL	3C+Muc	culture	Bacteria	Firmicutes	Clostridia	Oscillospirales	Ruminococcaceae	Faecalibacterium	Faecalibacterium prausnitzii	Faecalibacterium prausnitzii ASV078
ASV087	0.00800674	GCB	GMM like	culture	Bacteria	Firmicutes	Clostridia	Lachnospirales	Lachnospiraceae	Blautia	Blautia Genus	unknown Blautia (Genus) ASV087
ASV089	0.00800674	JHB	6C+Muc	culture	Bacteria	Firmicutes	Clostridia	Lachnospirales	Lachnospiraceae	Dorea	Dorea Genus	unknown Dorea (Genus) ASV089
ASV090	0.00800674	TLM	3C	culture	Bacteria	Firmicutes	Clostridia	Lachnospirales	Lachnospiraceae	Roseburia	Roseburia inulinivorans	Roseburia inulinivorans ASV090
ASV097	0.00800674	TLM	6C+Muc	culture	Bacteria	Firmicutes	Bacilli	Erysipelotrichales	Erysipelatoclostridiaceae	Erysipelatoclostridium	Erysipelatoclostridium ramosum	Erysipelatoclostridium ramosum ASV097
ASV102	0.00800674	WPL	3C+Muc	culture	Bacteria	Bacteroidota	Bacteroidia	Bacteroidales	Bacteroidaceae	Bacteroides	Bacteroides Genus	unknown Bacteroides (Genus) ASV102
ASV112	0.00800674	TLM	3C	culture	Bacteria	Bacteroidota	Bacteroidia	Bacteroidales	Bacteroidaceae	Bacteroides	Bacteroides finegoldii	Bacteroides finegoldii ASV112
ASV115	0.00800674	KPJ	3C	culture	Bacteria	Bacteroidota	Bacteroidia	Bacteroidales	Bacteroidaceae	Bacteroides	Bacteroides Genus	unknown Bacteroides (Genus) ASV115
ASV122	0.00800674	SUT	3C+Muc	culture	Bacteria	Bacteroidota	Bacteroidia	Bacteroidales	Bacteroidaceae	Bacteroides	Bacteroides thetaiotaomicron	Bacteroides thetaiotaomicron ASV122
ASV129	0.00800674	AXZ	H2O	culture	Bacteria	Firmicutes	Clostridia	Lachnospirales	Lachnospiraceae	Lachnospiraceae Family	Lachnospiraceae Family	unknown Lachnospiraceae (Family) ASV129
ASV137	0.00800674	TLM	feces	feces	Bacteria	Firmicutes	Clostridia	Oscillospirales	Butyricicoccaceae	Butyricicoccus	Butyricicoccus faecihominis	Butyricicoccus faecihominis ASV137
ASV138	0.00800674	GCB	6C	culture	Bacteria	Firmicutes	Clostridia	Lachnospirales	Lachnospiraceae	[Ruminococcus] gauvreauii group	[Ruminococcus] gauvreauii group Genus	unknown [Ruminococcus] gauvreauii group (Genus) ASV138
ASV141	0.00800674	WPL	GMM like	culture	Bacteria	Firmicutes	Clostridia	Lachnospirales	Lachnospiraceae	Anaerostipes	Anaerostipes Genus	unknown Anaerostipes (Genus) ASV141
ASV147	0.00800674	TLM	BHI like	culture	Bacteria	Bacteroidota	Bacteroidia	Bacteroidales	Bacteroidaceae	Bacteroides	Bacteroides salyersiae	Bacteroides salyersiae ASV147
ASV147	0.00800674	SUT	6C	culture	Bacteria	Bacteroidota	Bacteroidia	Bacteroidales	Bacteroidaceae	Bacteroides	Bacteroides salyersiae	Bacteroides salyersiae ASV147
ASV150	0.00800674	JHB	BHI like	culture	Bacteria	Firmicutes	Clostridia	Oscillospirales	Oscillospiraceae	UCG-003	UCG-003 Genus	unknown UCG-003 (Genus) ASV150
ASV179	0.00800674	SUT	6C	culture	Bacteria	Firmicutes	Clostridia	Lachnospirales	Lachnospiraceae	Fusicatenibacter	Fusicatenibacter Genus	unknown Fusicatenibacter (Genus) ASV179
ASV202	0.00800674	GCB	feces	feces	Bacteria	Firmicutes	Clostridia	Lachnospirales	Lachnospiraceae	Lachnospiraceae Family	Lachnospiraceae Family	unknown Lachnospiraceae (Family) ASV202
ASV243	0.00800674	JHB	feces	feces	Bacteria	Firmicutes	Clostridia	Lachnospirales	Lachnospiraceae	Lachnospiraceae NK4A136 group	Lachnospiraceae NK4A136 group Genus	unknown Lachnospiraceae NK4A136 group (Genus) ASV243
ASV262	0.00800674	KPJ	3C	culture	Bacteria	Firmicutes	Clostridia	Oscillospirales	Oscillospiraceae	UCG-003	UCG-003 Genus	unknown UCG-003 (Genus) ASV262
ASV311	0.00800674	TLM	H2O	culture	Bacteria	Proteobacteria	Gammaproteobacteria	Enterobacterales	Enterobacteriaceae	Enterobacteriaceae Family	Enterobacteriaceae Family	unknown Enterobacteriaceae (Family) ASV311
ASV313	0.00800674	KPJ	6C+Muc	culture	Bacteria	Firmicutes	Clostridia	Lachnospirales	Lachnospiraceae	[Eubacterium] eligens group	[Eubacterium] eligens group Genus	unknown [Eubacterium] eligens group (Genus) ASV313
ASV330	0.00800674	GCB	3C+Muc	culture	Bacteria	Firmicutes	Clostridia	Oscillospirales	Ruminococcaceae	Faecalibacterium	Faecalibacterium Genus	unknown Faecalibacterium (Genus) ASV330
ASV592	0.00800674	GCB	feces	feces	Bacteria	Firmicutes	Clostridia	Clostridia UCG-014	Clostridia UCG-014 Order	Clostridia UCG-014 Order	Clostridia UCG-014 Order	unknown Clostridia UCG-014 (Order) ASV592
ASV004	0.00758534	GCB	GMM like	culture	Bacteria	Bacteroidota	Bacteroidia	Bacteroidales	Prevotellaceae	Prevotella_9	Prevotella_9 copri	Prevotella_9 copri ASV004
ASV004	0.00758534	JHB	GMM like	culture	Bacteria	Bacteroidota	Bacteroidia	Bacteroidales	Prevotellaceae	Prevotella_9	Prevotella_9 copri	Prevotella_9 copri ASV004
ASV005	0.00758534	BFW	BHI like	culture	Bacteria	Bacteroidota	Bacteroidia	Bacteroidales	Bacteroidaceae	Bacteroides	Bacteroides vulgatus	Bacteroides vulgatus ASV005
ASV005	0.00758534	JHB	6C+Muc	culture	Bacteria	Bacteroidota	Bacteroidia	Bacteroidales	Bacteroidaceae	Bacteroides	Bacteroides vulgatus	Bacteroides vulgatus ASV005
ASV005	0.00758534	AXZ	feces	feces	Bacteria	Bacteroidota	Bacteroidia	Bacteroidales	Bacteroidaceae	Bacteroides	Bacteroides vulgatus	Bacteroides vulgatus ASV005
ASV008	0.00758534	GCB	feces	feces	Bacteria	Firmicutes	Clostridia	Lachnospirales	Lachnospiraceae	Anaerostipes	Anaerostipes hadrus	Anaerostipes hadrus ASV008
ASV009	0.00758534	JHB	feces	feces	Bacteria	Firmicutes	Clostridia	Lachnospirales	Lachnospiraceae	Lachnospiraceae ND3007 group	Lachnospiraceae ND3007 group Genus	unknown Lachnospiraceae ND3007 group (Genus) ASV009
ASV011	0.00758534	AXZ	3C	culture	Bacteria	Firmicutes	Clostridia	Lachnospirales	Lachnospiraceae	Fusicatenibacter	Fusicatenibacter saccharivorans	Fusicatenibacter saccharivorans ASV011
ASV012	0.00758534	AXZ	Glc	culture	Bacteria	Firmicutes	Clostridia	Oscillospirales	Ruminococcaceae	Faecalibacterium	Faecalibacterium prausnitzii	Faecalibacterium prausnitzii ASV012
ASV013	0.00758534	AXZ	H2O	culture	Bacteria	Firmicutes	Clostridia	Lachnospirales	Lachnospiraceae	Dorea	Dorea longicatena	Dorea longicatena ASV013
ASV015	0.00758534	GCB	6C	culture	Bacteria	Firmicutes	Bacilli	Lactobacillales	Enterococcaceae	Enterococcus	Enterococcus Genus	unknown Enterococcus (Genus) ASV015
ASV019	0.00758534	JHB	3C	culture	Bacteria	Bacteroidota	Bacteroidia	Bacteroidales	Bacteroidaceae	Bacteroides	Bacteroides Genus	unknown Bacteroides (Genus) ASV019
ASV019	0.00758534	SUT	6C	culture	Bacteria	Bacteroidota	Bacteroidia	Bacteroidales	Bacteroidaceae	Bacteroides	Bacteroides Genus	unknown Bacteroides (Genus) ASV019
ASV021	0.00758534	BFW	3C+Muc	culture	Bacteria	Firmicutes	Clostridia	Lachnospirales	Lachnospiraceae	Agathobacter	Agathobacter Genus	unknown Agathobacter (Genus) ASV021
ASV021	0.00758534	TLM	3C	culture	Bacteria	Firmicutes	Clostridia	Lachnospirales	Lachnospiraceae	Agathobacter	Agathobacter Genus	unknown Agathobacter (Genus) ASV021
ASV023	0.00758534	AXZ	H2O	culture	Bacteria	Bacteroidota	Bacteroidia	Bacteroidales	Bacteroidaceae	Bacteroides	Bacteroides uniformis	Bacteroides uniformis ASV023
ASV023	0.00758534	GCB	3C	culture	Bacteria	Bacteroidota	Bacteroidia	Bacteroidales	Bacteroidaceae	Bacteroides	Bacteroides uniformis	Bacteroides uniformis ASV023
ASV023	0.00758534	JHB	feces	feces	Bacteria	Bacteroidota	Bacteroidia	Bacteroidales	Bacteroidaceae	Bacteroides	Bacteroides uniformis	Bacteroides uniformis ASV023
ASV026	0.00758534	WPL	GMM like	culture	Bacteria	Proteobacteria	Gammaproteobacteria	Enterobacterales	Enterobacteriaceae	Enterobacteriaceae Family	Enterobacteriaceae Family	unknown Enterobacteriaceae (Family) ASV026
ASV027	0.00758534	WPL	Glc	culture	Bacteria	Bacteroidota	Bacteroidia	Bacteroidales	Bacteroidaceae	Bacteroides	Bacteroides uniformis	Bacteroides uniformis ASV027
ASV032	0.00758534	JHB	feces	feces	Bacteria	Actinobacteriota	Coriobacteriia	Coriobacteriales	Coriobacteriaceae	Collinsella	Collinsella aerofaciens	Collinsella aerofaciens ASV032
ASV033	0.00758534	SUT	6C+Muc	culture	Bacteria	Bacteroidota	Bacteroidia	Bacteroidales	Bacteroidaceae	Bacteroides	Bacteroides Genus	unknown Bacteroides (Genus) ASV033
ASV033	0.00758534	SUT	GMM like	culture	Bacteria	Bacteroidota	Bacteroidia	Bacteroidales	Bacteroidaceae	Bacteroides	Bacteroides Genus	unknown Bacteroides (Genus) ASV033
ASV038	0.00758534	SUT	GMM like	culture	Bacteria	Firmicutes	Clostridia	Lachnospirales	Lachnospiraceae	[Ruminococcus] torques group	[Ruminococcus] torques group Genus	unknown [Ruminococcus] torques group (Genus) ASV038
ASV041	0.00758534	KPJ	feces	feces	Bacteria	Firmicutes	Clostridia	Lachnospirales	Lachnospiraceae	Blautia	Blautia faecis	Blautia faecis ASV041
ASV043	0.00758534	TLM	3C	culture	Bacteria	Bacteroidota	Bacteroidia	Bacteroidales	Bacteroidaceae	Bacteroides	Bacteroides Genus	unknown Bacteroides (Genus) ASV043
ASV043	0.00758534	KPJ	3C	culture	Bacteria	Bacteroidota	Bacteroidia	Bacteroidales	Bacteroidaceae	Bacteroides	Bacteroides Genus	unknown Bacteroides (Genus) ASV043
ASV043	0.00758534	WPL	GMM like	culture	Bacteria	Bacteroidota	Bacteroidia	Bacteroidales	Bacteroidaceae	Bacteroides	Bacteroides Genus	unknown Bacteroides (Genus) ASV043
ASV044	0.00758534	WPL	6C	culture	Bacteria	Firmicutes	Bacilli	Erysipelotrichales	Erysipelatoclostridiaceae	Erysipelotrichaceae UCG-003	Erysipelotrichaceae UCG-003 bacterium	Erysipelotrichaceae UCG-003 bacterium ASV044
ASV044	0.00758534	WPL	BHI like	culture	Bacteria	Firmicutes	Bacilli	Erysipelotrichales	Erysipelatoclostridiaceae	Erysipelotrichaceae UCG-003	Erysipelotrichaceae UCG-003 bacterium	Erysipelotrichaceae UCG-003 bacterium ASV044
ASV045	0.00758534	GCB	BHI like	culture	Bacteria	Firmicutes	Clostridia	Lachnospirales	Lachnospiraceae	Lachnospiraceae Family	Lachnospiraceae Family	unknown Lachnospiraceae (Family) ASV045
ASV047	0.00758534	KPJ	6C	culture	Bacteria	Firmicutes	Clostridia	Lachnospirales	Lachnospiraceae	Lachnospira	Lachnospira pectinoschiza	Lachnospira pectinoschiza ASV047
ASV051	0.00758534	KPJ	Glc	culture	Bacteria	Firmicutes	Clostridia	Lachnospirales	Lachnospiraceae	[Eubacterium] hallii group	[Eubacterium] hallii group Genus	unknown [Eubacterium] hallii group (Genus) ASV051
ASV054	0.00758534	KPJ	Glc	culture	Bacteria	Firmicutes	Clostridia	Lachnospirales	Lachnospiraceae	Dorea	Dorea formicigenerans	Dorea formicigenerans ASV054
ASV062	0.00758534	TLM	BHI like	culture	Bacteria	Firmicutes	Clostridia	Oscillospirales	Oscillospiraceae	Colidextribacter	Colidextribacter Genus	unknown Colidextribacter (Genus) ASV062
ASV062	0.00758534	TLM	6C+Muc	culture	Bacteria	Firmicutes	Clostridia	Oscillospirales	Oscillospiraceae	Colidextribacter	Colidextribacter Genus	unknown Colidextribacter (Genus) ASV062
ASV064	0.00758534	SUT	Glc	culture	Bacteria	Firmicutes	Clostridia	Lachnospirales	Lachnospiraceae	Lachnoclostridium	Lachnoclostridium Genus	unknown Lachnoclostridium (Genus) ASV064
ASV065	0.00758534	TLM	GMM like	culture	Bacteria	Firmicutes	Clostridia	Lachnospirales	Lachnospiraceae	Anaerostipes	Anaerostipes Genus	unknown Anaerostipes (Genus) ASV065
ASV065	0.00758534	WPL	3C	culture	Bacteria	Firmicutes	Clostridia	Lachnospirales	Lachnospiraceae	Anaerostipes	Anaerostipes Genus	unknown Anaerostipes (Genus) ASV065
ASV070	0.00758534	KPJ	GMM like	culture	Bacteria	Firmicutes	Clostridia	Lachnospirales	Lachnospiraceae	Coprococcus	Coprococcus catus	Coprococcus catus ASV070
ASV070	0.00758534	GCB	Glc	culture	Bacteria	Firmicutes	Clostridia	Lachnospirales	Lachnospiraceae	Coprococcus	Coprococcus catus	Coprococcus catus ASV070
ASV073	0.00758534	AXZ	H2O	culture	Bacteria	Proteobacteria	Gammaproteobacteria	Enterobacterales	Enterobacteriaceae	Escherichia-Shigella	Escherichia-Shigella Genus	unknown Escherichia-Shigella (Genus) ASV073
ASV075	0.00758534	SUT	GMM like	culture	Bacteria	Firmicutes	Clostridia	Lachnospirales	Lachnospiraceae	Blautia	Blautia Genus	unknown Blautia (Genus) ASV075
ASV079	0.00758534	AXZ	3C	culture	Bacteria	Firmicutes	Negativicutes	Veillonellales-Selenomonadales	Veillonellaceae	Dialister	Dialister invisus	Dialister invisus ASV079
ASV081	0.00758534	AXZ	BHI like	culture	Bacteria	Bacteroidota	Bacteroidia	Bacteroidales	Bacteroidaceae	Bacteroides	Bacteroides salyersiae	Bacteroides salyersiae ASV081
ASV083	0.00758534	AXZ	6C+Muc	culture	Bacteria	Firmicutes	Clostridia	Lachnospirales	Lachnospiraceae	[Eubacterium] eligens group	[Eubacterium] eligens group Genus	unknown [Eubacterium] eligens group (Genus) ASV083
ASV085	0.00758534	JHB	GMM like	culture	Bacteria	Firmicutes	Clostridia	Oscillospirales	Oscillospiraceae	UCG-003	UCG-003 Genus	unknown UCG-003 (Genus) ASV085
ASV085	0.00758534	WPL	3C+Muc	culture	Bacteria	Firmicutes	Clostridia	Oscillospirales	Oscillospiraceae	UCG-003	UCG-003 Genus	unknown UCG-003 (Genus) ASV085
ASV085	0.00758534	WPL	BHI like	culture	Bacteria	Firmicutes	Clostridia	Oscillospirales	Oscillospiraceae	UCG-003	UCG-003 Genus	unknown UCG-003 (Genus) ASV085
ASV087	0.00758534	SUT	GMM like	culture	Bacteria	Firmicutes	Clostridia	Lachnospirales	Lachnospiraceae	Blautia	Blautia Genus	unknown Blautia (Genus) ASV087
ASV088	0.00758534	AXZ	3C+Muc	culture	Bacteria	Bacteroidota	Bacteroidia	Bacteroidales	Prevotellaceae	Prevotella_9	Prevotella_9 Genus	unknown Prevotella_9 (Genus) ASV088
ASV091	0.00758534	GCB	H2O	culture	Bacteria	Actinobacteriota	Coriobacteriia	Coriobacteriales	Eggerthellaceae	Eggerthella	Eggerthella lenta	Eggerthella lenta ASV091
ASV098	0.00758534	TLM	Glc	culture	Bacteria	Firmicutes	Clostridia	Lachnospirales	Lachnospiraceae	Dorea	Dorea Genus	unknown Dorea (Genus) ASV098
ASV098	0.00758534	TLM	BHI like	culture	Bacteria	Firmicutes	Clostridia	Lachnospirales	Lachnospiraceae	Dorea	Dorea Genus	unknown Dorea (Genus) ASV098
ASV098	0.00758534	TLM	feces	feces	Bacteria	Firmicutes	Clostridia	Lachnospirales	Lachnospiraceae	Dorea	Dorea Genus	unknown Dorea (Genus) ASV098
ASV112	0.00758534	TLM	GMM like	culture	Bacteria	Bacteroidota	Bacteroidia	Bacteroidales	Bacteroidaceae	Bacteroides	Bacteroides finegoldii	Bacteroides finegoldii ASV112
ASV115	0.00758534	WPL	3C+Muc	culture	Bacteria	Bacteroidota	Bacteroidia	Bacteroidales	Bacteroidaceae	Bacteroides	Bacteroides Genus	unknown Bacteroides (Genus) ASV115
ASV119	0.00758534	KPJ	feces	feces	Bacteria	Firmicutes	Clostridia	Peptostreptococcales-Tissierellales	Peptostreptococcaceae	Intestinibacter	Intestinibacter bartlettii	Intestinibacter bartlettii ASV119
ASV126	0.00758534	TLM	BHI like	culture	Bacteria	Bacteroidota	Bacteroidia	Bacteroidales	Bacteroidaceae	Bacteroides	Bacteroides Genus	unknown Bacteroides (Genus) ASV126
ASV126	0.00758534	KPJ	BHI like	culture	Bacteria	Bacteroidota	Bacteroidia	Bacteroidales	Bacteroidaceae	Bacteroides	Bacteroides Genus	unknown Bacteroides (Genus) ASV126
ASV127	0.00758534	TLM	6C+Muc	culture	Bacteria	Firmicutes	Clostridia	Lachnospirales	Lachnospiraceae	Lachnospiraceae Family	Lachnospiraceae Family	unknown Lachnospiraceae (Family) ASV127
ASV129	0.00758534	WPL	3C+Muc	culture	Bacteria	Firmicutes	Clostridia	Lachnospirales	Lachnospiraceae	Lachnospiraceae Family	Lachnospiraceae Family	unknown Lachnospiraceae (Family) ASV129
ASV129	0.00758534	WPL	BHI like	culture	Bacteria	Firmicutes	Clostridia	Lachnospirales	Lachnospiraceae	Lachnospiraceae Family	Lachnospiraceae Family	unknown Lachnospiraceae (Family) ASV129
ASV137	0.00758534	KPJ	BHI like	culture	Bacteria	Firmicutes	Clostridia	Oscillospirales	Butyricicoccaceae	Butyricicoccus	Butyricicoccus faecihominis	Butyricicoccus faecihominis ASV137
ASV144	0.00758534	WPL	feces	feces	Bacteria	Firmicutes	Clostridia	Lachnospirales	Lachnospiraceae	[Eubacterium] hallii group	[Eubacterium] hallii group Genus	unknown [Eubacterium] hallii group (Genus) ASV144
ASV147	0.00758534	SUT	H2O	culture	Bacteria	Bacteroidota	Bacteroidia	Bacteroidales	Bacteroidaceae	Bacteroides	Bacteroides salyersiae	Bacteroides salyersiae ASV147
ASV158	0.00758534	GCB	6C+Muc	culture	Bacteria	Firmicutes	Clostridia	Lachnospirales	Lachnospiraceae	Blautia	Blautia Genus	unknown Blautia (Genus) ASV158
ASV190	0.00758534	BFW	BHI like	culture	Bacteria	Firmicutes	Clostridia	Lachnospirales	Lachnospiraceae	Oribacterium	Oribacterium Genus	unknown Oribacterium (Genus) ASV190
ASV196	0.00758534	GCB	6C	culture	Bacteria	Firmicutes	Clostridia	Oscillospirales	Ruminococcaceae	[Eubacterium] siraeum group	[Eubacterium] siraeum group Genus	unknown [Eubacterium] siraeum group (Genus) ASV196
ASV196	0.00758534	JHB	6C	culture	Bacteria	Firmicutes	Clostridia	Oscillospirales	Ruminococcaceae	[Eubacterium] siraeum group	[Eubacterium] siraeum group Genus	unknown [Eubacterium] siraeum group (Genus) ASV196
ASV208	0.00758534	BFW	BHI like	culture	Bacteria	Firmicutes	Bacilli	Lactobacillales	Lactobacillaceae	Ligilactobacillus	Ligilactobacillus Genus	unknown Ligilactobacillus (Genus) ASV208
ASV208	0.00758534	BFW	feces	feces	Bacteria	Firmicutes	Bacilli	Lactobacillales	Lactobacillaceae	Ligilactobacillus	Ligilactobacillus Genus	unknown Ligilactobacillus (Genus) ASV208
ASV212	0.00758534	BFW	6C	culture	Bacteria	Bacteroidota	Bacteroidia	Bacteroidales	Prevotellaceae	Prevotella_9	Prevotella_9 Genus	unknown Prevotella_9 (Genus) ASV212
ASV217	0.00758534	SUT	GMM like	culture	Bacteria	Firmicutes	Clostridia	Lachnospirales	Lachnospiraceae	Blautia	Blautia Genus	unknown Blautia (Genus) ASV217
ASV219	0.00758534	BFW	BHI like	culture	Bacteria	Actinobacteriota	Actinobacteria	Bifidobacteriales	Bifidobacteriaceae	Bifidobacterium	Bifidobacterium Genus	unknown Bifidobacterium (Genus) ASV219
ASV229	0.00758534	JHB	3C	culture	Bacteria	Firmicutes	Clostridia	Lachnospirales	Lachnospiraceae	[Eubacterium] hallii group	[Eubacterium] hallii group Genus	unknown [Eubacterium] hallii group (Genus) ASV229
ASV234	0.00758534	WPL	GMM like	culture	Bacteria	Firmicutes	Clostridia	Lachnospirales	Lachnospiraceae	Lachnospiraceae Family	Lachnospiraceae Family	unknown Lachnospiraceae (Family) ASV234
ASV253	0.00758534	WPL	3C+Muc	culture	Bacteria	Firmicutes	Clostridia	Lachnospirales	Lachnospiraceae	Lachnospiraceae UCG-010	Lachnospiraceae UCG-010 Genus	unknown Lachnospiraceae UCG-010 (Genus) ASV253
ASV259	0.00758534	GCB	6C	culture	Bacteria	Firmicutes	Clostridia	Lachnospirales	Lachnospiraceae	Blautia	Blautia Genus	unknown Blautia (Genus) ASV259
ASV271	0.00758534	SUT	feces	feces	Bacteria	Bacteroidota	Bacteroidia	Bacteroidales	Bacteroidaceae	Bacteroides	Bacteroides eggerthii	Bacteroides eggerthii ASV271
ASV407	0.00758534	BFW	H2O	culture	Bacteria	Firmicutes	Clostridia	Oscillospirales	Oscillospiraceae	Intestinimonas	Intestinimonas Genus	unknown Intestinimonas (Genus) ASV407
ASV004	0.00716393	KPJ	H2O	culture	Bacteria	Bacteroidota	Bacteroidia	Bacteroidales	Prevotellaceae	Prevotella_9	Prevotella_9 copri	Prevotella_9 copri ASV004
ASV005	0.00716393	BFW	3C	culture	Bacteria	Bacteroidota	Bacteroidia	Bacteroidales	Bacteroidaceae	Bacteroides	Bacteroides vulgatus	Bacteroides vulgatus ASV005
ASV005	0.00716393	JHB	3C+Muc	culture	Bacteria	Bacteroidota	Bacteroidia	Bacteroidales	Bacteroidaceae	Bacteroides	Bacteroides vulgatus	Bacteroides vulgatus ASV005
ASV005	0.00716393	JHB	6C	culture	Bacteria	Bacteroidota	Bacteroidia	Bacteroidales	Bacteroidaceae	Bacteroides	Bacteroides vulgatus	Bacteroides vulgatus ASV005
ASV006	0.00716393	GCB	3C	culture	Bacteria	Firmicutes	Clostridia	Lachnospirales	Lachnospiraceae	[Ruminococcus] torques group	[Ruminococcus] torques group Genus	unknown [Ruminococcus] torques group (Genus) ASV006
ASV009	0.00716393	GCB	Glc	culture	Bacteria	Firmicutes	Clostridia	Lachnospirales	Lachnospiraceae	Lachnospiraceae ND3007 group	Lachnospiraceae ND3007 group Genus	unknown Lachnospiraceae ND3007 group (Genus) ASV009
ASV011	0.00716393	AXZ	BHI like	culture	Bacteria	Firmicutes	Clostridia	Lachnospirales	Lachnospiraceae	Fusicatenibacter	Fusicatenibacter saccharivorans	Fusicatenibacter saccharivorans ASV011
ASV011	0.00716393	AXZ	GMM like	culture	Bacteria	Firmicutes	Clostridia	Lachnospirales	Lachnospiraceae	Fusicatenibacter	Fusicatenibacter saccharivorans	Fusicatenibacter saccharivorans ASV011
ASV011	0.00716393	BFW	3C+Muc	culture	Bacteria	Firmicutes	Clostridia	Lachnospirales	Lachnospiraceae	Fusicatenibacter	Fusicatenibacter saccharivorans	Fusicatenibacter saccharivorans ASV011
ASV012	0.00716393	KPJ	Glc	culture	Bacteria	Firmicutes	Clostridia	Oscillospirales	Ruminococcaceae	Faecalibacterium	Faecalibacterium prausnitzii	Faecalibacterium prausnitzii ASV012
ASV012	0.00716393	WPL	3C	culture	Bacteria	Firmicutes	Clostridia	Oscillospirales	Ruminococcaceae	Faecalibacterium	Faecalibacterium prausnitzii	Faecalibacterium prausnitzii ASV012
ASV013	0.00716393	SUT	6C+Muc	culture	Bacteria	Firmicutes	Clostridia	Lachnospirales	Lachnospiraceae	Dorea	Dorea longicatena	Dorea longicatena ASV013
ASV015	0.00716393	GCB	H2O	culture	Bacteria	Firmicutes	Bacilli	Lactobacillales	Enterococcaceae	Enterococcus	Enterococcus Genus	unknown Enterococcus (Genus) ASV015
ASV015	0.00716393	KPJ	3C+Muc	culture	Bacteria	Firmicutes	Bacilli	Lactobacillales	Enterococcaceae	Enterococcus	Enterococcus Genus	unknown Enterococcus (Genus) ASV015
ASV015	0.00716393	SUT	3C+Muc	culture	Bacteria	Firmicutes	Bacilli	Lactobacillales	Enterococcaceae	Enterococcus	Enterococcus Genus	unknown Enterococcus (Genus) ASV015
ASV015	0.00716393	WPL	3C+Muc	culture	Bacteria	Firmicutes	Bacilli	Lactobacillales	Enterococcaceae	Enterococcus	Enterococcus Genus	unknown Enterococcus (Genus) ASV015
ASV018	0.00716393	AXZ	GMM like	culture	Bacteria	Actinobacteriota	Actinobacteria	Bifidobacteriales	Bifidobacteriaceae	Bifidobacterium	Bifidobacterium Genus	unknown Bifidobacterium (Genus) ASV018
ASV018	0.00716393	BFW	6C+Muc	culture	Bacteria	Actinobacteriota	Actinobacteria	Bifidobacteriales	Bifidobacteriaceae	Bifidobacterium	Bifidobacterium Genus	unknown Bifidobacterium (Genus) ASV018
ASV019	0.00716393	JHB	3C+Muc	culture	Bacteria	Bacteroidota	Bacteroidia	Bacteroidales	Bacteroidaceae	Bacteroides	Bacteroides Genus	unknown Bacteroides (Genus) ASV019
ASV025	0.00716393	BFW	H2O	culture	Bacteria	Firmicutes	Clostridia	Lachnospirales	Lachnospiraceae	Coprococcus	Coprococcus comes	Coprococcus comes ASV025
ASV025	0.00716393	KPJ	3C+Muc	culture	Bacteria	Firmicutes	Clostridia	Lachnospirales	Lachnospiraceae	Coprococcus	Coprococcus comes	Coprococcus comes ASV025
ASV025	0.00716393	SUT	Glc	culture	Bacteria	Firmicutes	Clostridia	Lachnospirales	Lachnospiraceae	Coprococcus	Coprococcus comes	Coprococcus comes ASV025
ASV027	0.00716393	JHB	3C	culture	Bacteria	Bacteroidota	Bacteroidia	Bacteroidales	Bacteroidaceae	Bacteroides	Bacteroides uniformis	Bacteroides uniformis ASV027
ASV029	0.00716393	GCB	3C+Muc	culture	Bacteria	Firmicutes	Clostridia	Lachnospirales	Lachnospiraceae	Lachnospiraceae UCG-004	Lachnospiraceae UCG-004 Genus	unknown Lachnospiraceae UCG-004 (Genus) ASV029
ASV029	0.00716393	JHB	6C+Muc	culture	Bacteria	Firmicutes	Clostridia	Lachnospirales	Lachnospiraceae	Lachnospiraceae UCG-004	Lachnospiraceae UCG-004 Genus	unknown Lachnospiraceae UCG-004 (Genus) ASV029
ASV029	0.00716393	SUT	3C+Muc	culture	Bacteria	Firmicutes	Clostridia	Lachnospirales	Lachnospiraceae	Lachnospiraceae UCG-004	Lachnospiraceae UCG-004 Genus	unknown Lachnospiraceae UCG-004 (Genus) ASV029
ASV032	0.00716393	BFW	feces	feces	Bacteria	Actinobacteriota	Coriobacteriia	Coriobacteriales	Coriobacteriaceae	Collinsella	Collinsella aerofaciens	Collinsella aerofaciens ASV032
ASV033	0.00716393	KPJ	Glc	culture	Bacteria	Bacteroidota	Bacteroidia	Bacteroidales	Bacteroidaceae	Bacteroides	Bacteroides Genus	unknown Bacteroides (Genus) ASV033
ASV034	0.00716393	JHB	3C+Muc	culture	Bacteria	Firmicutes	Clostridia	Lachnospirales	Lachnospiraceae	Lachnoclostridium	Lachnoclostridium Genus	unknown Lachnoclostridium (Genus) ASV034
ASV034	0.00716393	WPL	GMM like	culture	Bacteria	Firmicutes	Clostridia	Lachnospirales	Lachnospiraceae	Lachnoclostridium	Lachnoclostridium Genus	unknown Lachnoclostridium (Genus) ASV034
ASV037	0.00716393	KPJ	Glc	culture	Bacteria	Firmicutes	Clostridia	Lachnospirales	Lachnospiraceae	Lachnoclostridium	Lachnoclostridium edouardi	Lachnoclostridium edouardi ASV037
ASV041	0.00716393	BFW	BHI like	culture	Bacteria	Firmicutes	Clostridia	Lachnospirales	Lachnospiraceae	Blautia	Blautia faecis	Blautia faecis ASV041
ASV041	0.00716393	KPJ	GMM like	culture	Bacteria	Firmicutes	Clostridia	Lachnospirales	Lachnospiraceae	Blautia	Blautia faecis	Blautia faecis ASV041
ASV041	0.00716393	SUT	6C	culture	Bacteria	Firmicutes	Clostridia	Lachnospirales	Lachnospiraceae	Blautia	Blautia faecis	Blautia faecis ASV041
ASV042	0.00716393	GCB	3C+Muc	culture	Bacteria	Firmicutes	Clostridia	Lachnospirales	Lachnospiraceae	Lachnospiraceae UCG-010	Lachnospiraceae UCG-010 Genus	unknown Lachnospiraceae UCG-010 (Genus) ASV042
ASV043	0.00716393	TLM	H2O	culture	Bacteria	Bacteroidota	Bacteroidia	Bacteroidales	Bacteroidaceae	Bacteroides	Bacteroides Genus	unknown Bacteroides (Genus) ASV043
ASV043	0.00716393	WPL	Glc	culture	Bacteria	Bacteroidota	Bacteroidia	Bacteroidales	Bacteroidaceae	Bacteroides	Bacteroides Genus	unknown Bacteroides (Genus) ASV043
ASV043	0.00716393	WPL	3C	culture	Bacteria	Bacteroidota	Bacteroidia	Bacteroidales	Bacteroidaceae	Bacteroides	Bacteroides Genus	unknown Bacteroides (Genus) ASV043
ASV043	0.00716393	WPL	6C	culture	Bacteria	Bacteroidota	Bacteroidia	Bacteroidales	Bacteroidaceae	Bacteroides	Bacteroides Genus	unknown Bacteroides (Genus) ASV043
ASV044	0.00716393	KPJ	3C	culture	Bacteria	Firmicutes	Bacilli	Erysipelotrichales	Erysipelatoclostridiaceae	Erysipelotrichaceae UCG-003	Erysipelotrichaceae UCG-003 bacterium	Erysipelotrichaceae UCG-003 bacterium ASV044
ASV046	0.00716393	JHB	Glc	culture	Bacteria	Firmicutes	Negativicutes	Acidaminococcales	Acidaminococcaceae	Phascolarctobacterium	Phascolarctobacterium faecium	Phascolarctobacterium faecium ASV046
ASV048	0.00716393	AXZ	GMM like	culture	Bacteria	Bacteroidota	Bacteroidia	Bacteroidales	Tannerellaceae	Parabacteroides	Parabacteroides merdae	Parabacteroides merdae ASV048
ASV053	0.00716393	KPJ	3C	culture	Bacteria	Firmicutes	Clostridia	Lachnospirales	Lachnospiraceae	Lachnospiraceae UCG-004	Lachnospiraceae UCG-004 Genus	unknown Lachnospiraceae UCG-004 (Genus) ASV053
ASV053	0.00716393	GCB	GMM like	culture	Bacteria	Firmicutes	Clostridia	Lachnospirales	Lachnospiraceae	Lachnospiraceae UCG-004	Lachnospiraceae UCG-004 Genus	unknown Lachnospiraceae UCG-004 (Genus) ASV053
ASV054	0.00716393	TLM	feces	feces	Bacteria	Firmicutes	Clostridia	Lachnospirales	Lachnospiraceae	Dorea	Dorea formicigenerans	Dorea formicigenerans ASV054
ASV059	0.00716393	AXZ	6C+Muc	culture	Bacteria	Bacteroidota	Bacteroidia	Bacteroidales	Prevotellaceae	Prevotella_9	Prevotella_9 Genus	unknown Prevotella_9 (Genus) ASV059
ASV060	0.00716393	AXZ	6C	culture	Bacteria	Firmicutes	Clostridia	Lachnospirales	Lachnospiraceae	[Eubacterium] eligens group	[Eubacterium] eligens group Genus	unknown [Eubacterium] eligens group (Genus) ASV060
ASV064	0.00716393	KPJ	Glc	culture	Bacteria	Firmicutes	Clostridia	Lachnospirales	Lachnospiraceae	Lachnoclostridium	Lachnoclostridium Genus	unknown Lachnoclostridium (Genus) ASV064
ASV064	0.00716393	TLM	feces	feces	Bacteria	Firmicutes	Clostridia	Lachnospirales	Lachnospiraceae	Lachnoclostridium	Lachnoclostridium Genus	unknown Lachnoclostridium (Genus) ASV064
ASV065	0.00716393	JHB	6C+Muc	culture	Bacteria	Firmicutes	Clostridia	Lachnospirales	Lachnospiraceae	Anaerostipes	Anaerostipes Genus	unknown Anaerostipes (Genus) ASV065
ASV067	0.00716393	JHB	BHI like	culture	Bacteria	Bacteroidota	Bacteroidia	Bacteroidales	Bacteroidaceae	Bacteroides	Bacteroides Genus	unknown Bacteroides (Genus) ASV067
ASV070	0.00716393	BFW	H2O	culture	Bacteria	Firmicutes	Clostridia	Lachnospirales	Lachnospiraceae	Coprococcus	Coprococcus catus	Coprococcus catus ASV070
ASV070	0.00716393	BFW	BHI like	culture	Bacteria	Firmicutes	Clostridia	Lachnospirales	Lachnospiraceae	Coprococcus	Coprococcus catus	Coprococcus catus ASV070
ASV070	0.00716393	JHB	3C	culture	Bacteria	Firmicutes	Clostridia	Lachnospirales	Lachnospiraceae	Coprococcus	Coprococcus catus	Coprococcus catus ASV070
ASV070	0.00716393	JHB	BHI like	culture	Bacteria	Firmicutes	Clostridia	Lachnospirales	Lachnospiraceae	Coprococcus	Coprococcus catus	Coprococcus catus ASV070
ASV071	0.00716393	BFW	GMM like	culture	Bacteria	Bacteroidota	Bacteroidia	Bacteroidales	Bacteroidaceae	Bacteroides	Bacteroides Genus	unknown Bacteroides (Genus) ASV071
ASV071	0.00716393	TLM	BHI like	culture	Bacteria	Bacteroidota	Bacteroidia	Bacteroidales	Bacteroidaceae	Bacteroides	Bacteroides Genus	unknown Bacteroides (Genus) ASV071
ASV071	0.00716393	WPL	H2O	culture	Bacteria	Bacteroidota	Bacteroidia	Bacteroidales	Bacteroidaceae	Bacteroides	Bacteroides Genus	unknown Bacteroides (Genus) ASV071
ASV074	0.00716393	JHB	6C	culture	Bacteria	Firmicutes	Clostridia	Lachnospirales	Lachnospiraceae	Anaerostipes	Anaerostipes Genus	unknown Anaerostipes (Genus) ASV074
ASV075	0.00716393	KPJ	6C+Muc	culture	Bacteria	Firmicutes	Clostridia	Lachnospirales	Lachnospiraceae	Blautia	Blautia Genus	unknown Blautia (Genus) ASV075
ASV078	0.00716393	KPJ	6C+Muc	culture	Bacteria	Firmicutes	Clostridia	Oscillospirales	Ruminococcaceae	Faecalibacterium	Faecalibacterium prausnitzii	Faecalibacterium prausnitzii ASV078
ASV079	0.00716393	AXZ	6C+Muc	culture	Bacteria	Firmicutes	Negativicutes	Veillonellales-Selenomonadales	Veillonellaceae	Dialister	Dialister invisus	Dialister invisus ASV079
ASV081	0.00716393	AXZ	GMM like	culture	Bacteria	Bacteroidota	Bacteroidia	Bacteroidales	Bacteroidaceae	Bacteroides	Bacteroides salyersiae	Bacteroides salyersiae ASV081
ASV085	0.00716393	KPJ	BHI like	culture	Bacteria	Firmicutes	Clostridia	Oscillospirales	Oscillospiraceae	UCG-003	UCG-003 Genus	unknown UCG-003 (Genus) ASV085
ASV085	0.00716393	WPL	Glc	culture	Bacteria	Firmicutes	Clostridia	Oscillospirales	Oscillospiraceae	UCG-003	UCG-003 Genus	unknown UCG-003 (Genus) ASV085
ASV087	0.00716393	KPJ	6C	culture	Bacteria	Firmicutes	Clostridia	Lachnospirales	Lachnospiraceae	Blautia	Blautia Genus	unknown Blautia (Genus) ASV087
ASV088	0.00716393	AXZ	6C	culture	Bacteria	Bacteroidota	Bacteroidia	Bacteroidales	Prevotellaceae	Prevotella_9	Prevotella_9 Genus	unknown Prevotella_9 (Genus) ASV088
ASV095	0.00716393	BFW	6C+Muc	culture	Bacteria	Bacteroidota	Bacteroidia	Bacteroidales	Prevotellaceae	Prevotellaceae Family	Prevotellaceae Family	unknown Prevotellaceae (Family) ASV095
ASV096	0.00716393	KPJ	6C	culture	Bacteria	Firmicutes	Clostridia	Lachnospirales	Lachnospiraceae	Lachnospiraceae Family	Lachnospiraceae Family	unknown Lachnospiraceae (Family) ASV096
ASV097	0.00716393	TLM	Glc	culture	Bacteria	Firmicutes	Bacilli	Erysipelotrichales	Erysipelatoclostridiaceae	Erysipelatoclostridium	Erysipelatoclostridium ramosum	Erysipelatoclostridium ramosum ASV097
ASV103	0.00716393	JHB	GMM like	culture	Bacteria	Bacteroidota	Bacteroidia	Bacteroidales	Bacteroidaceae	Bacteroides	Bacteroides Genus	unknown Bacteroides (Genus) ASV103
ASV103	0.00716393	JHB	feces	feces	Bacteria	Bacteroidota	Bacteroidia	Bacteroidales	Bacteroidaceae	Bacteroides	Bacteroides Genus	unknown Bacteroides (Genus) ASV103
ASV110	0.00716393	JHB	6C	culture	Bacteria	Firmicutes	Clostridia	Lachnospirales	Lachnospiraceae	[Ruminococcus] torques group	[Ruminococcus] torques group Genus	unknown [Ruminococcus] torques group (Genus) ASV110
ASV118	0.00716393	JHB	BHI like	culture	Bacteria	Proteobacteria	Gammaproteobacteria	Burkholderiales	Sutterellaceae	Sutterella	Sutterella wadsworthensis	Sutterella wadsworthensis ASV118
ASV121	0.00716393	KPJ	3C+Muc	culture	Bacteria	Bacteroidota	Bacteroidia	Bacteroidales	Bacteroidaceae	Bacteroides	Bacteroides Genus	unknown Bacteroides (Genus) ASV121
ASV123	0.00716393	BFW	GMM like	culture	Bacteria	Firmicutes	Clostridia	Lachnospirales	Lachnospiraceae	Blautia	Blautia luti	Blautia luti ASV123
ASV125	0.00716393	GCB	BHI like	culture	Bacteria	Firmicutes	Clostridia	Lachnospirales	Lachnospiraceae	Anaerostipes	Anaerostipes Genus	unknown Anaerostipes (Genus) ASV125
ASV130	0.00716393	JHB	6C+Muc	culture	Bacteria	Firmicutes	Clostridia	Monoglobales	Monoglobaceae	Monoglobus	Monoglobus Genus	unknown Monoglobus (Genus) ASV130
ASV141	0.00716393	SUT	Glc	culture	Bacteria	Firmicutes	Clostridia	Lachnospirales	Lachnospiraceae	Anaerostipes	Anaerostipes Genus	unknown Anaerostipes (Genus) ASV141
ASV144	0.00716393	KPJ	feces	feces	Bacteria	Firmicutes	Clostridia	Lachnospirales	Lachnospiraceae	[Eubacterium] hallii group	[Eubacterium] hallii group Genus	unknown [Eubacterium] hallii group (Genus) ASV144
ASV155	0.00716393	JHB	BHI like	culture	Bacteria	Firmicutes	Clostridia	Lachnospirales	Lachnospiraceae	Lachnospiraceae Family	Lachnospiraceae Family	unknown Lachnospiraceae (Family) ASV155
ASV168	0.00716393	TLM	BHI like	culture	Bacteria	Firmicutes	Clostridia	Lachnospirales	Lachnospiraceae	Anaerostipes	Anaerostipes Genus	unknown Anaerostipes (Genus) ASV168
ASV170	0.00716393	WPL	H2O	culture	Bacteria	Firmicutes	Clostridia	Oscillospirales	Ruminococcaceae	Candidatus Soleaferrea	Candidatus Soleaferrea Genus	unknown Candidatus Soleaferrea (Genus) ASV170
ASV173	0.00716393	SUT	feces	feces	Bacteria	Firmicutes	Clostridia	Lachnospirales	Lachnospiraceae	CAG-56	CAG-56 Genus	unknown CAG-56 (Genus) ASV173
ASV192	0.00716393	GCB	H2O	culture	Bacteria	Firmicutes	Clostridia	Lachnospirales	Lachnospiraceae	Lachnospiraceae Family	Lachnospiraceae Family	unknown Lachnospiraceae (Family) ASV192
ASV199	0.00716393	KPJ	feces	feces	Bacteria	Firmicutes	Clostridia	Lachnospirales	Lachnospiraceae	Agathobacter	Agathobacter Genus	unknown Agathobacter (Genus) ASV199
ASV212	0.00716393	BFW	6C+Muc	culture	Bacteria	Bacteroidota	Bacteroidia	Bacteroidales	Prevotellaceae	Prevotella_9	Prevotella_9 Genus	unknown Prevotella_9 (Genus) ASV212
ASV226	0.00716393	JHB	feces	feces	Bacteria	Bacteroidota	Bacteroidia	Bacteroidales	Rikenellaceae	Alistipes	Alistipes shahii	Alistipes shahii ASV226
ASV233	0.00716393	TLM	feces	feces	Bacteria	Firmicutes	Clostridia	Oscillospirales	Ruminococcaceae	Faecalibacterium	Faecalibacterium Genus	unknown Faecalibacterium (Genus) ASV233
ASV259	0.00716393	GCB	3C	culture	Bacteria	Firmicutes	Clostridia	Lachnospirales	Lachnospiraceae	Blautia	Blautia Genus	unknown Blautia (Genus) ASV259
ASV262	0.00716393	KPJ	3C+Muc	culture	Bacteria	Firmicutes	Clostridia	Oscillospirales	Oscillospiraceae	UCG-003	UCG-003 Genus	unknown UCG-003 (Genus) ASV262
ASV271	0.00716393	JHB	feces	feces	Bacteria	Bacteroidota	Bacteroidia	Bacteroidales	Bacteroidaceae	Bacteroides	Bacteroides eggerthii	Bacteroides eggerthii ASV271
ASV366	0.00716393	BFW	feces	feces	Bacteria	Firmicutes	Clostridia	Oscillospirales	Ruminococcaceae	Ruminococcaceae Family	Ruminococcaceae Family	unknown Ruminococcaceae (Family) ASV366
ASV376	0.00716393	GCB	feces	feces	Bacteria	Firmicutes	Clostridia	Lachnospirales	Lachnospiraceae	[Ruminococcus] torques group	[Ruminococcus] torques group Genus	unknown [Ruminococcus] torques group (Genus) ASV376
ASV421	0.00716393	KPJ	BHI like	culture	Bacteria	Firmicutes	Negativicutes	Veillonellales-Selenomonadales	Veillonellaceae	Allisonella	Allisonella Genus	unknown Allisonella (Genus) ASV421
ASV432	0.00716393	SUT	H2O	culture	Bacteria	Firmicutes	Clostridia	Lachnospirales	Lachnospiraceae	Lachnospiraceae Family	Lachnospiraceae Family	unknown Lachnospiraceae (Family) ASV432
ASV514	0.00716393	BFW	feces	feces	Bacteria	Cyanobacteria	Vampirivibrionia	Gastranaerophilales	Gastranaerophilales Order	Gastranaerophilales Order	Gastranaerophilales Order	unknown Gastranaerophilales (Order) ASV514
ASV527	0.00716393	GCB	feces	feces	Bacteria	Bacteroidota	Bacteroidia	Bacteroidales	Bacteroidaceae	Bacteroides	Bacteroides coprophilus	Bacteroides coprophilus ASV527
ASV002	0.00674252	BFW	6C	culture	Bacteria	Proteobacteria	Gammaproteobacteria	Enterobacterales	Enterobacteriaceae	Escherichia-Shigella	Escherichia-Shigella Genus	unknown Escherichia-Shigella (Genus) ASV002
ASV002	0.00674252	TLM	3C+Muc	culture	Bacteria	Proteobacteria	Gammaproteobacteria	Enterobacterales	Enterobacteriaceae	Escherichia-Shigella	Escherichia-Shigella Genus	unknown Escherichia-Shigella (Genus) ASV002
ASV002	0.00674252	SUT	6C+Muc	culture	Bacteria	Proteobacteria	Gammaproteobacteria	Enterobacterales	Enterobacteriaceae	Escherichia-Shigella	Escherichia-Shigella Genus	unknown Escherichia-Shigella (Genus) ASV002
ASV002	0.00674252	SUT	feces	feces	Bacteria	Proteobacteria	Gammaproteobacteria	Enterobacterales	Enterobacteriaceae	Escherichia-Shigella	Escherichia-Shigella Genus	unknown Escherichia-Shigella (Genus) ASV002
ASV002	0.00674252	WPL	feces	feces	Bacteria	Proteobacteria	Gammaproteobacteria	Enterobacterales	Enterobacteriaceae	Escherichia-Shigella	Escherichia-Shigella Genus	unknown Escherichia-Shigella (Genus) ASV002
ASV004	0.00674252	AXZ	BHI like	culture	Bacteria	Bacteroidota	Bacteroidia	Bacteroidales	Prevotellaceae	Prevotella_9	Prevotella_9 copri	Prevotella_9 copri ASV004
ASV007	0.00674252	TLM	6C+Muc	culture	Bacteria	Firmicutes	Clostridia	Lachnospirales	Lachnospiraceae	Blautia	Blautia massiliensis	Blautia massiliensis ASV007
ASV010	0.00674252	BFW	6C+Muc	culture	Bacteria	Firmicutes	Bacilli	Lactobacillales	Streptococcaceae	Streptococcus	Streptococcus Genus	unknown Streptococcus (Genus) ASV010
ASV012	0.00674252	JHB	3C	culture	Bacteria	Firmicutes	Clostridia	Oscillospirales	Ruminococcaceae	Faecalibacterium	Faecalibacterium prausnitzii	Faecalibacterium prausnitzii ASV012
ASV013	0.00674252	TLM	6C	culture	Bacteria	Firmicutes	Clostridia	Lachnospirales	Lachnospiraceae	Dorea	Dorea longicatena	Dorea longicatena ASV013
ASV013	0.00674252	GCB	Glc	culture	Bacteria	Firmicutes	Clostridia	Lachnospirales	Lachnospiraceae	Dorea	Dorea longicatena	Dorea longicatena ASV013
ASV013	0.00674252	JHB	feces	feces	Bacteria	Firmicutes	Clostridia	Lachnospirales	Lachnospiraceae	Dorea	Dorea longicatena	Dorea longicatena ASV013
ASV015	0.00674252	WPL	H2O	culture	Bacteria	Firmicutes	Bacilli	Lactobacillales	Enterococcaceae	Enterococcus	Enterococcus Genus	unknown Enterococcus (Genus) ASV015
ASV015	0.00674252	WPL	6C+Muc	culture	Bacteria	Firmicutes	Bacilli	Lactobacillales	Enterococcaceae	Enterococcus	Enterococcus Genus	unknown Enterococcus (Genus) ASV015
ASV018	0.00674252	SUT	BHI like	culture	Bacteria	Actinobacteriota	Actinobacteria	Bifidobacteriales	Bifidobacteriaceae	Bifidobacterium	Bifidobacterium Genus	unknown Bifidobacterium (Genus) ASV018
ASV019	0.00674252	TLM	Glc	culture	Bacteria	Bacteroidota	Bacteroidia	Bacteroidales	Bacteroidaceae	Bacteroides	Bacteroides Genus	unknown Bacteroides (Genus) ASV019
ASV022	0.00674252	SUT	3C	culture	Bacteria	Firmicutes	Clostridia	Oscillospirales	Ruminococcaceae	Faecalibacterium	Faecalibacterium Genus	unknown Faecalibacterium (Genus) ASV022
ASV023	0.00674252	BFW	Glc	culture	Bacteria	Bacteroidota	Bacteroidia	Bacteroidales	Bacteroidaceae	Bacteroides	Bacteroides uniformis	Bacteroides uniformis ASV023
ASV029	0.00674252	KPJ	3C	culture	Bacteria	Firmicutes	Clostridia	Lachnospirales	Lachnospiraceae	Lachnospiraceae UCG-004	Lachnospiraceae UCG-004 Genus	unknown Lachnospiraceae UCG-004 (Genus) ASV029
ASV029	0.00674252	KPJ	6C+Muc	culture	Bacteria	Firmicutes	Clostridia	Lachnospirales	Lachnospiraceae	Lachnospiraceae UCG-004	Lachnospiraceae UCG-004 Genus	unknown Lachnospiraceae UCG-004 (Genus) ASV029
ASV029	0.00674252	GCB	6C+Muc	culture	Bacteria	Firmicutes	Clostridia	Lachnospirales	Lachnospiraceae	Lachnospiraceae UCG-004	Lachnospiraceae UCG-004 Genus	unknown Lachnospiraceae UCG-004 (Genus) ASV029
ASV031	0.00674252	KPJ	3C+Muc	culture	Bacteria	Actinobacteriota	Actinobacteria	Bifidobacteriales	Bifidobacteriaceae	Bifidobacterium	Bifidobacterium Genus	unknown Bifidobacterium (Genus) ASV031
ASV033	0.00674252	AXZ	6C	culture	Bacteria	Bacteroidota	Bacteroidia	Bacteroidales	Bacteroidaceae	Bacteroides	Bacteroides Genus	unknown Bacteroides (Genus) ASV033
ASV033	0.00674252	KPJ	6C	culture	Bacteria	Bacteroidota	Bacteroidia	Bacteroidales	Bacteroidaceae	Bacteroides	Bacteroides Genus	unknown Bacteroides (Genus) ASV033
ASV037	0.00674252	KPJ	GMM like	culture	Bacteria	Firmicutes	Clostridia	Lachnospirales	Lachnospiraceae	Lachnoclostridium	Lachnoclostridium edouardi	Lachnoclostridium edouardi ASV037
ASV038	0.00674252	BFW	feces	feces	Bacteria	Firmicutes	Clostridia	Lachnospirales	Lachnospiraceae	[Ruminococcus] torques group	[Ruminococcus] torques group Genus	unknown [Ruminococcus] torques group (Genus) ASV038
ASV040	0.00674252	KPJ	6C+Muc	culture	Bacteria	Firmicutes	Clostridia	Lachnospirales	Lachnospiraceae	Blautia	Blautia obeum	Blautia obeum ASV040
ASV040	0.00674252	GCB	6C	culture	Bacteria	Firmicutes	Clostridia	Lachnospirales	Lachnospiraceae	Blautia	Blautia obeum	Blautia obeum ASV040
ASV040	0.00674252	WPL	6C+Muc	culture	Bacteria	Firmicutes	Clostridia	Lachnospirales	Lachnospiraceae	Blautia	Blautia obeum	Blautia obeum ASV040
ASV042	0.00674252	JHB	3C	culture	Bacteria	Firmicutes	Clostridia	Lachnospirales	Lachnospiraceae	Lachnospiraceae UCG-010	Lachnospiraceae UCG-010 Genus	unknown Lachnospiraceae UCG-010 (Genus) ASV042
ASV043	0.00674252	KPJ	3C+Muc	culture	Bacteria	Bacteroidota	Bacteroidia	Bacteroidales	Bacteroidaceae	Bacteroides	Bacteroides Genus	unknown Bacteroides (Genus) ASV043
ASV044	0.00674252	GCB	6C+Muc	culture	Bacteria	Firmicutes	Bacilli	Erysipelotrichales	Erysipelatoclostridiaceae	Erysipelotrichaceae UCG-003	Erysipelotrichaceae UCG-003 bacterium	Erysipelotrichaceae UCG-003 bacterium ASV044
ASV044	0.00674252	GCB	6C	culture	Bacteria	Firmicutes	Bacilli	Erysipelotrichales	Erysipelatoclostridiaceae	Erysipelotrichaceae UCG-003	Erysipelotrichaceae UCG-003 bacterium	Erysipelotrichaceae UCG-003 bacterium ASV044
ASV045	0.00674252	KPJ	GMM like	culture	Bacteria	Firmicutes	Clostridia	Lachnospirales	Lachnospiraceae	Lachnospiraceae Family	Lachnospiraceae Family	unknown Lachnospiraceae (Family) ASV045
ASV045	0.00674252	GCB	Glc	culture	Bacteria	Firmicutes	Clostridia	Lachnospirales	Lachnospiraceae	Lachnospiraceae Family	Lachnospiraceae Family	unknown Lachnospiraceae (Family) ASV045
ASV046	0.00674252	TLM	Glc	culture	Bacteria	Firmicutes	Negativicutes	Acidaminococcales	Acidaminococcaceae	Phascolarctobacterium	Phascolarctobacterium faecium	Phascolarctobacterium faecium ASV046
ASV048	0.00674252	KPJ	3C+Muc	culture	Bacteria	Bacteroidota	Bacteroidia	Bacteroidales	Tannerellaceae	Parabacteroides	Parabacteroides merdae	Parabacteroides merdae ASV048
ASV049	0.00674252	TLM	6C+Muc	culture	Bacteria	Firmicutes	Clostridia	Lachnospirales	Lachnospiraceae	Lachnoclostridium	Lachnoclostridium Genus	unknown Lachnoclostridium (Genus) ASV049
ASV051	0.00674252	KPJ	3C+Muc	culture	Bacteria	Firmicutes	Clostridia	Lachnospirales	Lachnospiraceae	[Eubacterium] hallii group	[Eubacterium] hallii group Genus	unknown [Eubacterium] hallii group (Genus) ASV051
ASV051	0.00674252	TLM	6C+Muc	culture	Bacteria	Firmicutes	Clostridia	Lachnospirales	Lachnospiraceae	[Eubacterium] hallii group	[Eubacterium] hallii group Genus	unknown [Eubacterium] hallii group (Genus) ASV051
ASV053	0.00674252	WPL	6C	culture	Bacteria	Firmicutes	Clostridia	Lachnospirales	Lachnospiraceae	Lachnospiraceae UCG-004	Lachnospiraceae UCG-004 Genus	unknown Lachnospiraceae UCG-004 (Genus) ASV053
ASV054	0.00674252	BFW	6C+Muc	culture	Bacteria	Firmicutes	Clostridia	Lachnospirales	Lachnospiraceae	Dorea	Dorea formicigenerans	Dorea formicigenerans ASV054
ASV054	0.00674252	GCB	BHI like	culture	Bacteria	Firmicutes	Clostridia	Lachnospirales	Lachnospiraceae	Dorea	Dorea formicigenerans	Dorea formicigenerans ASV054
ASV054	0.00674252	JHB	GMM like	culture	Bacteria	Firmicutes	Clostridia	Lachnospirales	Lachnospiraceae	Dorea	Dorea formicigenerans	Dorea formicigenerans ASV054
ASV054	0.00674252	KPJ	feces	feces	Bacteria	Firmicutes	Clostridia	Lachnospirales	Lachnospiraceae	Dorea	Dorea formicigenerans	Dorea formicigenerans ASV054
ASV055	0.00674252	SUT	6C	culture	Bacteria	Firmicutes	Clostridia	Lachnospirales	Lachnospiraceae	Lachnospira	Lachnospira Genus	unknown Lachnospira (Genus) ASV055
ASV059	0.00674252	BFW	6C+Muc	culture	Bacteria	Bacteroidota	Bacteroidia	Bacteroidales	Prevotellaceae	Prevotella_9	Prevotella_9 Genus	unknown Prevotella_9 (Genus) ASV059
ASV063	0.00674252	JHB	6C+Muc	culture	Bacteria	Firmicutes	Clostridia	Lachnospirales	Lachnospiraceae	Lachnospiraceae UCG-004	Lachnospiraceae UCG-004 Genus	unknown Lachnospiraceae UCG-004 (Genus) ASV063
ASV064	0.00674252	GCB	BHI like	culture	Bacteria	Firmicutes	Clostridia	Lachnospirales	Lachnospiraceae	Lachnoclostridium	Lachnoclostridium Genus	unknown Lachnoclostridium (Genus) ASV064
ASV065	0.00674252	JHB	GMM like	culture	Bacteria	Firmicutes	Clostridia	Lachnospirales	Lachnospiraceae	Anaerostipes	Anaerostipes Genus	unknown Anaerostipes (Genus) ASV065
ASV066	0.00674252	SUT	6C	culture	Bacteria	Firmicutes	Clostridia	Oscillospirales	Ruminococcaceae	Subdoligranulum	Subdoligranulum Genus	unknown Subdoligranulum (Genus) ASV066
ASV067	0.00674252	JHB	3C	culture	Bacteria	Bacteroidota	Bacteroidia	Bacteroidales	Bacteroidaceae	Bacteroides	Bacteroides Genus	unknown Bacteroides (Genus) ASV067
ASV071	0.00674252	TLM	H2O	culture	Bacteria	Bacteroidota	Bacteroidia	Bacteroidales	Bacteroidaceae	Bacteroides	Bacteroides Genus	unknown Bacteroides (Genus) ASV071
ASV071	0.00674252	SUT	Glc	culture	Bacteria	Bacteroidota	Bacteroidia	Bacteroidales	Bacteroidaceae	Bacteroides	Bacteroides Genus	unknown Bacteroides (Genus) ASV071
ASV074	0.00674252	JHB	BHI like	culture	Bacteria	Firmicutes	Clostridia	Lachnospirales	Lachnospiraceae	Anaerostipes	Anaerostipes Genus	unknown Anaerostipes (Genus) ASV074
ASV075	0.00674252	SUT	6C	culture	Bacteria	Firmicutes	Clostridia	Lachnospirales	Lachnospiraceae	Blautia	Blautia Genus	unknown Blautia (Genus) ASV075
ASV078	0.00674252	KPJ	Glc	culture	Bacteria	Firmicutes	Clostridia	Oscillospirales	Ruminococcaceae	Faecalibacterium	Faecalibacterium prausnitzii	Faecalibacterium prausnitzii ASV078
ASV080	0.00674252	TLM	BHI like	culture	Bacteria	Firmicutes	Clostridia	Oscillospirales	Oscillospiraceae	Flavonifractor	Flavonifractor plautii	Flavonifractor plautii ASV080
ASV081	0.00674252	AXZ	Glc	culture	Bacteria	Bacteroidota	Bacteroidia	Bacteroidales	Bacteroidaceae	Bacteroides	Bacteroides salyersiae	Bacteroides salyersiae ASV081
ASV084	0.00674252	TLM	3C+Muc	culture	Bacteria	Bacteroidota	Bacteroidia	Bacteroidales	Bacteroidaceae	Bacteroides	Bacteroides uniformis	Bacteroides uniformis ASV084
ASV087	0.00674252	KPJ	6C+Muc	culture	Bacteria	Firmicutes	Clostridia	Lachnospirales	Lachnospiraceae	Blautia	Blautia Genus	unknown Blautia (Genus) ASV087
ASV092	0.00674252	GCB	H2O	culture	Bacteria	Firmicutes	Clostridia	Lachnospirales	Lachnospiraceae	Blautia	Blautia Genus	unknown Blautia (Genus) ASV092
ASV092	0.00674252	WPL	6C	culture	Bacteria	Firmicutes	Clostridia	Lachnospirales	Lachnospiraceae	Blautia	Blautia Genus	unknown Blautia (Genus) ASV092
ASV094	0.00674252	AXZ	feces	feces	Bacteria	Firmicutes	Clostridia	Lachnospirales	Lachnospiraceae	Lachnospira	Lachnospira pectinoschiza	Lachnospira pectinoschiza ASV094
ASV097	0.00674252	TLM	6C	culture	Bacteria	Firmicutes	Bacilli	Erysipelotrichales	Erysipelatoclostridiaceae	Erysipelatoclostridium	Erysipelatoclostridium ramosum	Erysipelatoclostridium ramosum ASV097
ASV102	0.00674252	WPL	Glc	culture	Bacteria	Bacteroidota	Bacteroidia	Bacteroidales	Bacteroidaceae	Bacteroides	Bacteroides Genus	unknown Bacteroides (Genus) ASV102
ASV114	0.00674252	TLM	6C+Muc	culture	Bacteria	Bacteroidota	Bacteroidia	Bacteroidales	Bacteroidaceae	Bacteroides	Bacteroides plebeius	Bacteroides plebeius ASV114
ASV127	0.00674252	TLM	6C	culture	Bacteria	Firmicutes	Clostridia	Lachnospirales	Lachnospiraceae	Lachnospiraceae Family	Lachnospiraceae Family	unknown Lachnospiraceae (Family) ASV127
ASV130	0.00674252	WPL	6C	culture	Bacteria	Firmicutes	Clostridia	Monoglobales	Monoglobaceae	Monoglobus	Monoglobus Genus	unknown Monoglobus (Genus) ASV130
ASV138	0.00674252	GCB	3C	culture	Bacteria	Firmicutes	Clostridia	Lachnospirales	Lachnospiraceae	[Ruminococcus] gauvreauii group	[Ruminococcus] gauvreauii group Genus	unknown [Ruminococcus] gauvreauii group (Genus) ASV138
ASV148	0.00674252	AXZ	Glc	culture	Bacteria	Firmicutes	Clostridia	Lachnospirales	Lachnospiraceae	Blautia	Blautia stercoris	Blautia stercoris ASV148
[truncated: 36,017 more rows]
